# Supplementary material for: Microscale pH variations during drying of soils and desert biocrusts affect HONO and NH3 emissions
Source: Nat Commun. 2019 Sep 2;10:3944. doi: 10.1038/s41467-019-11956-6 (PMC6718665; doi:10.1038/s41467-019-11956-6)
Supplement: Supplementary file 3 — Source data [file 41467_2019_11956_MOESM3_ESM.xlsx]

## Sheet: Figure 2 (b)
matric potential [-kPa]	water contents [v/v]	water film thikcness [m]
NaN	0.0002	1.01977e-08
200.155	0.00117073	1.053e-08
118.911	0.00214146	1.08731e-08
87.255	0.0031122	1.12273e-08
69.9688	0.00408293	1.15931e-08
58.927	0.00505366	1.19708e-08
51.1966	0.00602439	1.23608e-08
45.4482	0.00699512	1.27634e-08
40.986	0.00796585	1.31792e-08
37.41	0.00893659	1.36085e-08
34.4726	0.00990732	1.40518e-08
32.0111	0.010878	1.45095e-08
29.9138	0.0118488	1.49821e-08
28.1054	0.0128195	1.547e-08
26.5267	0.0137902	1.59739e-08
25.1336	0.014761	1.64941e-08
23.8914	0.0157317	1.70313e-08
22.781	0.0167024	1.75859e-08
21.7842	0.0176732	1.81586e-08
20.8831	0.0186439	1.87499e-08
20.0619	0.0196146	1.93605e-08
19.3076	0.0205854	1.99909e-08
18.6099	0.0215561	2.06418e-08
17.9605	0.0225268	2.13139e-08
17.3539	0.0234976	2.20079e-08
16.7905	0.0244683	2.27245e-08
16.2695	0.025439	2.34643e-08
15.7876	0.0264098	2.42283e-08
15.3413	0.0273805	2.5017e-08
14.9262	0.0283512	2.58315e-08
14.539	0.029322	2.66724e-08
14.1761	0.0302927	2.75407e-08
13.8341	0.0312634	2.84372e-08
13.5096	0.0322341	2.93629e-08
13.2005	0.0332049	3.03188e-08
12.9048	0.0341756	3.13057e-08
12.621	0.0351463	3.23247e-08
12.3477	0.0361171	3.33768e-08
12.0837	0.0370878	3.44632e-08
11.8284	0.0380585	3.55849e-08
11.5809	0.0390293	3.67431e-08
11.3407	0.04	3.7939e-08
11.1069	0.0409707	3.91738e-08
10.8794	0.0419415	4.04487e-08
10.6585	0.0429122	4.17651e-08
10.4454	0.0438829	4.31243e-08
10.2412	0.0448537	4.45277e-08
10.0465	0.0458244	4.59768e-08
9.86106	0.0467951	4.7473e-08
9.68467	0.0477659	4.90179e-08
9.51717	0.0487366	5.0613e-08
9.35803	0.0497073	5.226e-08
9.20608	0.050678	5.39606e-08
9.06182	0.0516488	5.57165e-08
8.92372	0.0526195	5.75295e-08
8.79159	0.0535902	5.94014e-08
8.66546	0.054561	6.13343e-08
8.54424	0.0555317	6.33299e-08
8.42766	0.0565024	6.53906e-08
8.31544	0.0574732	6.75182e-08
8.20729	0.0584439	6.9715e-08
8.10295	0.0594146	7.19833e-08
8.00217	0.0603854	7.43253e-08
7.90471	0.0613561	7.67435e-08
7.81033	0.0623268	7.92403e-08
7.71882	0.0632976	8.18184e-08
7.62998	0.0642683	8.44803e-08
7.5436	0.065239	8.72288e-08
7.45951	0.0662098	9.00666e-08
7.37753	0.0671805	9.29968e-08
7.2975	0.0681512	9.60222e-08
7.21988	0.069122	9.91461e-08
7.14402	0.0700927	1.02372e-07
7.06972	0.0710634	1.05702e-07
6.99685	0.0720341	1.0914e-07
6.92605	0.0730049	1.12691e-07
6.85657	0.0739756	1.16357e-07
6.78822	0.0749463	1.20142e-07
6.72151	0.0759171	1.2405e-07
6.6561	0.0768878	1.28086e-07
6.59155	0.0778585	1.32252e-07
6.5286	0.0788293	1.36554e-07
6.46661	0.0798	1.40996e-07
6.40543	0.0807707	1.45583e-07
6.34578	0.0817415	1.50319e-07
6.28666	0.0827122	1.55208e-07
6.2288	0.0836829	1.60257e-07
6.17172	0.0846537	1.6547e-07
6.11542	0.0856244	1.70851e-07
6.06021	0.0865951	1.76409e-07
6.00542	0.0875659	1.82148e-07
5.95193	0.0885366	1.88073e-07
5.89861	0.0895073	1.94189e-07
5.84666	0.090478	2.00505e-07
5.79484	0.0914488	2.07027e-07
5.74422	0.0924195	2.13761e-07
5.69377	0.0933902	2.20712e-07
5.64444	0.094361	2.27894e-07
5.59524	0.0953317	2.35312e-07
5.54716	0.0963024	2.42967e-07
5.4991	0.0972732	2.50866e-07
5.45222	0.0982439	2.59019e-07
5.40533	0.0992146	2.67439e-07
5.35947	0.100185	2.76132e-07
5.31375	0.101156	2.85107e-07
5.2688	0.102127	2.94381e-07
5.22418	0.103098	3.03964e-07
5.18006	0.104068	3.13882e-07
5.13652	0.105039	3.24129e-07
5.09315	0.10601	3.34695e-07
5.05065	0.10698	3.4558e-07
5.00815	0.107951	3.5679e-07
4.96646	0.108922	3.68341e-07
4.92497	0.109893	3.80245e-07
4.88386	0.110863	3.92529e-07
4.84333	0.111834	4.05222e-07
4.8028	0.112805	4.18354e-07
4.76314	0.113776	4.31963e-07
4.72354	0.114746	4.46087e-07
4.68432	0.115717	4.60775e-07
4.64563	0.116688	4.76049e-07
4.60694	0.117659	4.91873e-07
4.56897	0.118629	5.08163e-07
4.53115	0.1196	5.24881e-07
4.49349	0.120571	5.41992e-07
4.45652	0.121541	5.59485e-07
4.41955	0.122512	5.77364e-07
4.38297	0.123483	5.95651e-07
4.34682	0.124454	6.14385e-07
4.31066	0.125424	6.33595e-07
4.27507	0.126395	6.53419e-07
4.23971	0.127366	6.73919e-07
4.20436	0.128337	6.95216e-07
4.16967	0.129307	7.17414e-07
4.13508	0.130278	7.40611e-07
4.10049	0.131249	7.64912e-07
4.06663	0.13222	7.90453e-07
4.03278	0.13319	8.17369e-07
3.99895	0.134161	8.45805e-07
3.96582	0.135132	8.75884e-07
3.9327	0.136102	9.07375e-07
3.89958	0.137073	9.39865e-07
3.86714	0.138044	9.73036e-07
3.83471	0.139015	1.0067e-06
3.80228	0.139985	1.04074e-06
3.77048	0.140956	1.07451e-06
3.73872	0.141927	1.10757e-06
3.70697	0.142898	1.13997e-06
3.67572	0.143868	1.17178e-06
3.64462	0.144839	1.20308e-06
3.61352	0.14581	1.23397e-06
3.58278	0.14678	1.26444e-06
3.55232	0.147751	1.29457e-06
3.52185	0.148722	1.32448e-06
3.49157	0.149693	1.35413e-06
3.46172	0.150663	1.38358e-06
3.43187	0.151634	1.41297e-06
3.40202	0.152605	1.44224e-06
3.37273	0.153576	1.47139e-06
3.34349	0.154546	1.50055e-06
3.31424	0.155517	1.52973e-06
3.28529	0.156488	1.55895e-06
3.25662	0.157459	1.58822e-06
3.22795	0.158429	1.61757e-06
3.1993	0.1594	1.64701e-06
3.1712	0.160371	1.67657e-06
3.14309	0.161341	1.70626e-06
3.11499	0.162312	1.73611e-06
3.08714	0.163283	1.76614e-06
3.05959	0.164254	1.79636e-06
3.03203	0.165224	1.8268e-06
3.00448	0.166195	1.85746e-06
2.97737	0.167166	1.88823e-06
2.95035	0.168137	1.91928e-06
2.92332	0.169107	1.95061e-06
2.89637	0.170078	1.98227e-06
2.86987	0.171049	2.01414e-06
2.84336	0.17202	2.04622e-06
2.81686	0.17299	2.07868e-06
2.79054	0.173961	2.11153e-06
2.76453	0.174932	2.14454e-06
2.73853	0.175902	2.17791e-06
2.71253	0.176873	2.21174e-06
2.68678	0.177844	2.24582e-06
2.66127	0.178815	2.28023e-06
2.63576	0.179785	2.31516e-06
2.61024	0.180756	2.35032e-06
2.58502	0.181727	2.38591e-06
2.55998	0.182698	2.42208e-06
2.53494	0.183668	2.45835e-06
2.5099	0.184639	2.49526e-06
2.48515	0.18561	2.53256e-06
2.46057	0.18658	2.57023e-06
2.436	0.187551	2.60858e-06
2.41142	0.188522	2.64707e-06
2.38709	0.189493	2.6863e-06
2.36296	0.190463	2.72583e-06
2.33884	0.191434	2.76597e-06
2.31471	0.192405	2.80659e-06
2.29076	0.193376	2.84768e-06
2.26707	0.194346	2.8894e-06
2.24339	0.195317	2.9315e-06
2.2197	0.196288	2.97435e-06
2.19609	0.197259	3.0175e-06
2.17283	0.198229	3.06149e-06
2.14957	0.1992	3.10575e-06
2.12631	0.200171	3.1509e-06
2.10304	0.201141	3.19631e-06
2.08015	0.202112	3.24264e-06
2.0573	0.203083	3.28926e-06
2.03446	0.204054	3.33677e-06
2.01161	0.205024	3.38464e-06
1.98896	0.205995	3.43335e-06
1.96652	0.206966	3.48253e-06
1.94408	0.207937	3.53243e-06
1.92164	0.208907	3.58296e-06
1.89921	0.209878	3.63405e-06
1.87717	0.210849	3.68596e-06
1.85512	0.21182	3.73824e-06
1.83307	0.21279	3.79157e-06
1.81103	0.213761	3.84499e-06
1.78917	0.214732	3.8995e-06
1.76751	0.215702	3.95431e-06
1.74584	0.216673	4.00991e-06
1.72418	0.217644	4.06613e-06
1.70252	0.218615	4.12277e-06
1.68118	0.219585	4.18039e-06
1.65989	0.220556	4.23796e-06
1.63861	0.221527	4.29651e-06
1.61732	0.222498	4.35534e-06
1.59609	0.223468	4.41464e-06
1.57517	0.224439	4.47465e-06
1.55424	0.22541	4.53453e-06
1.53332	0.22638	4.59516e-06
1.51239	0.227351	4.6558e-06
1.49161	0.228322	4.71664e-06
1.47104	0.229293	4.77795e-06
1.45047	0.230263	4.83865e-06
1.4299	0.231234	4.89969e-06
1.40933	0.232205	4.96043e-06
1.38895	0.233176	5.02064e-06
1.36873	0.234146	5.08075e-06
1.34851	0.235117	5.13972e-06
1.32828	0.236088	5.19799e-06
1.30806	0.237059	5.25543e-06
1.28804	0.238029	5.31097e-06
1.26815	0.239	5.36521e-06
1.24827	0.239971	5.41748e-06
1.22838	0.240941	5.46713e-06
1.20849	0.241912	5.51431e-06
1.1888	0.242883	5.55807e-06
1.16924	0.243854	5.59795e-06
1.14968	0.244824	5.63361e-06
1.13013	0.245795	5.66393e-06
1.11057	0.246766	5.68834e-06
1.09116	0.247737	5.70596e-06
1.07193	0.248707	5.71554e-06
1.05269	0.249678	5.71704e-06
1.03346	0.250649	5.7171e-06
1.01422	0.25162	5.71716e-06
0.995071	0.25259	5.71722e-06
0.97615	0.253561	5.71729e-06
0.957229	0.254532	5.71736e-06
0.938307	0.255502	5.71743e-06
0.919386	0.256473	5.7175e-06
0.900465	0.257444	5.71757e-06
0.881843	0.258415	5.71765e-06
0.863228	0.259385	5.71773e-06
0.844613	0.260356	5.71781e-06
0.825998	0.261327	5.71789e-06
0.807383	0.262298	5.71798e-06
0.788948	0.263268	5.71807e-06
0.770632	0.264239	5.71816e-06
0.752316	0.26521	5.71826e-06
0.734	0.26618	5.71836e-06
0.715684	0.267151	5.71847e-06
0.69741	0.268122	5.71858e-06
0.679386	0.269093	5.71869e-06
0.661361	0.270063	5.71881e-06
0.643337	0.271034	5.71894e-06
0.625313	0.272005	5.71907e-06
0.607289	0.272976	5.71921e-06
0.589434	0.273946	5.71936e-06
0.571695	0.274917	5.71952e-06
0.553956	0.275888	5.71968e-06
0.536216	0.276859	5.71986e-06
0.518477	0.277829	5.72005e-06
0.500738	0.2788	5.72025e-06

## Sheet: Figure 2 (c)
matric potential [-kPa]	mass transfer [s]	Aqueous diffusion time [s]	CO2 dissociation [s]	dissociation time [s]
0.500738	Inf	1.81639	38.9014	8.64e-06
0.518426	Inf	1.81639	38.9014	8.64e-06
0.536114	Inf	1.81639	38.9014	8.64e-06
0.553803	Inf	1.81639	38.9014	8.64e-06
0.571491	Inf	1.81639	38.9014	8.64e-06
0.589179	Inf	1.81639	38.9014	8.64e-06
0.606978	Inf	1.81639	38.9014	8.64e-06
0.624951	Inf	1.81639	38.9014	8.64e-06
0.642923	Inf	1.81639	38.9014	8.64e-06
0.660895	Inf	1.81639	38.9014	8.64e-06
0.678868	Inf	1.81639	38.9014	8.64e-06
0.69684	Inf	1.81639	38.9014	8.64e-06
0.715053	Inf	1.81639	38.9014	8.64e-06
0.733316	Inf	1.81639	38.9014	8.64e-06
0.75158	Inf	1.81639	38.9014	8.64e-06
0.769843	Inf	1.81639	38.9014	8.64e-06
0.788107	Inf	1.81639	38.9014	8.64e-06
0.806474	Inf	1.81639	38.9014	8.64e-06
0.825036	Inf	1.81639	38.9014	8.64e-06
0.843597	Inf	1.81639	38.9014	8.64e-06
0.862159	Inf	1.81639	38.9014	8.64e-06
0.88072	Inf	1.81639	38.9014	8.64e-06
0.899282	Inf	1.81639	38.9014	8.64e-06
0.918137	Inf	1.81639	38.9014	8.64e-06
0.937003	Inf	1.81639	38.9014	8.64e-06
0.95587	Inf	1.81639	38.9014	8.64e-06
0.974737	Inf	1.81639	38.9014	8.64e-06
0.993604	Inf	1.81639	38.9014	8.64e-06
1.01268	Inf	1.81639	38.9014	8.64e-06
1.03186	Inf	1.81639	38.9014	8.64e-06
1.05104	Inf	1.81639	38.9014	8.64e-06
1.07022	Inf	1.81639	38.9014	8.64e-06
1.0894	Inf	1.81639	38.9014	8.64e-06
1.10872	Inf	1.81639	38.9014	8.64e-06
1.12822	Inf	1.81639	38.9014	8.64e-06
1.14772	Inf	1.81639	38.9014	8.64e-06
1.16722	Inf	1.81639	38.9014	8.64e-06
1.18672	Inf	1.81639	38.9014	8.64e-06
1.20632	Inf	1.81639	38.9014	8.64e-06
1.22615	Inf	1.81639	38.9014	8.64e-06
1.24598	Inf	1.81639	38.9014	8.64e-06
1.26581	Inf	1.81639	38.9014	8.64e-06
1.28564	Inf	1.81639	38.9014	8.64e-06
1.30556	Inf	1.81639	38.9014	8.64e-06
1.32573	Inf	1.81639	38.9014	8.64e-06
1.34589	Inf	1.81639	38.9014	8.64e-06
1.36606	Inf	1.81639	38.9014	8.64e-06
1.38622	Inf	1.81639	38.9014	8.64e-06
1.4065	Inf	1.81639	38.9014	8.64e-06
1.42701	Inf	1.81639	38.9014	8.64e-06
1.44752	Inf	1.81639	38.9014	8.64e-06
1.46803	0.000926596	1.81721	38.9014	8.64e-06
1.48854	0.000922971	1.82142	38.9014	8.64e-06
1.50921	0.000916994	1.82899	38.9014	8.64e-06
1.53007	0.000908876	1.83976	38.9014	8.64e-06
1.55094	0.00089894	1.85346	38.9014	8.64e-06
1.5718	0.000887449	1.8699	38.9014	8.64e-06
1.59267	0.000874651	1.88891	38.9014	8.64e-06
1.61377	0.00086061	1.91062	38.9014	8.64e-06
1.635	0.000845588	1.93485	38.9014	8.64e-06
1.65623	0.000829864	1.96139	38.9014	8.64e-06
1.67746	0.000813614	1.99014	38.9014	8.64e-06
1.69868	0.000796995	2.02104	38.9014	8.64e-06
1.72026	0.000779863	2.05458	38.9014	8.64e-06
1.74186	0.000762597	2.09026	38.9014	8.64e-06
1.76346	0.000745319	2.12799	38.9014	8.64e-06
1.78507	0.000728122	2.16774	38.9014	8.64e-06
1.80678	0.000710988	2.20972	38.9014	8.64e-06
1.82877	0.000693872	2.25423	38.9014	8.64e-06
1.85075	0.000677037	2.30076	38.9014	8.64e-06
1.87274	0.000660527	2.3493	38.9014	8.64e-06
1.89472	0.000644376	2.39984	38.9014	8.64e-06
1.917	0.000628399	2.45309	38.9014	8.64e-06
1.93938	0.000612773	2.50863	38.9014	8.64e-06
1.96175	0.00059758	2.56624	38.9014	8.64e-06
1.98413	0.00058283	2.62591	38.9014	8.64e-06
2.00662	0.000568452	2.688	38.9014	8.64e-06
2.0294	0.000554351	2.75303	38.9014	8.64e-06
2.05218	0.000540712	2.82023	38.9014	8.64e-06
2.07496	0.000527527	2.88964	38.9014	8.64e-06
2.09774	0.000514791	2.96127	38.9014	8.64e-06
2.12089	0.000502296	3.03636	38.9014	8.64e-06
2.14409	0.000490223	3.11392	38.9014	8.64e-06
2.16728	0.000478582	3.19385	38.9014	8.64e-06
2.19048	0.000467361	3.27618	38.9014	8.64e-06
2.21392	0.000456431	3.36186	38.9014	8.64e-06
2.23754	0.000445826	3.45071	38.9014	8.64e-06
2.26116	0.000435614	3.54215	38.9014	8.64e-06
2.28477	0.00042578	3.63619	38.9014	8.64e-06
2.30855	0.000416249	3.73353	38.9014	8.64e-06
2.3326	0.000406966	3.83479	38.9014	8.64e-06
2.35666	0.000398031	3.93888	38.9014	8.64e-06
2.38071	0.00038943	4.04583	38.9014	8.64e-06
2.40486	0.000381119	4.15611	38.9014	8.64e-06
2.42936	0.000372999	4.27108	38.9014	8.64e-06
2.45387	0.000365184	4.38916	38.9014	8.64e-06
2.47837	0.00035766	4.51039	38.9014	8.64e-06
2.50293	0.000350399	4.63512	38.9014	8.64e-06
2.5279	0.000343291	4.76528	38.9014	8.64e-06
2.55286	0.000336447	4.89887	38.9014	8.64e-06
2.57783	0.000329854	5.03596	38.9014	8.64e-06
2.60284	0.000323489	5.1769	38.9014	8.64e-06
2.62828	0.000317254	5.32394	38.9014	8.64e-06
2.65372	0.000311246	5.47478	38.9014	8.64e-06
2.67916	0.000305456	5.62949	38.9014	8.64e-06
2.70469	0.000299854	5.78869	38.9014	8.64e-06
2.73062	0.000294369	5.95451	38.9014	8.64e-06
2.75655	0.000289081	6.12455	38.9014	8.64e-06
2.78247	0.00028398	6.29888	38.9014	8.64e-06
2.80856	0.000279028	6.47871	38.9014	8.64e-06
2.83499	0.000274187	6.66546	38.9014	8.64e-06
2.86142	0.000269517	6.8569	38.9014	8.64e-06
2.88785	0.000265008	7.05311	38.9014	8.64e-06
2.91456	0.000260609	7.25631	38.9014	8.64e-06
2.9415	0.000256324	7.46641	38.9014	8.64e-06
2.96845	0.000252185	7.68172	38.9014	8.64e-06
2.99539	0.000248186	7.90233	38.9014	8.64e-06
3.02278	0.000244259	8.13206	38.9014	8.64e-06
3.05025	0.000240452	8.36824	38.9014	8.64e-06
3.07773	0.000236771	8.6102	38.9014	8.64e-06
3.10531	0.000233199	8.859	38.9014	8.64e-06
3.13333	0.000229689	9.11797	38.9014	8.64e-06
3.16135	0.000226295	9.38327	38.9014	8.64e-06
3.18937	0.000223011	9.65501	38.9014	8.64e-06
3.21775	0.000219793	9.9368	38.9014	8.64e-06
3.24633	0.000216656	10.2276	38.9014	8.64e-06
3.27492	0.000213619	10.5255	38.9014	8.64e-06
3.30357	0.000210672	10.8313	38.9014	8.64e-06
3.33274	0.000207767	11.15	38.9014	8.64e-06
3.3619	0.000204953	11.4764	38.9014	8.64e-06
3.39106	0.000202228	11.8107	38.9014	8.64e-06
3.42064	0.000199549	12.1578	38.9014	8.64e-06
3.4504	0.000196938	12.5156	38.9014	8.64e-06
3.48017	0.000194407	12.8819	38.9014	8.64e-06
3.51013	0.000191936	13.2595	38.9014	8.64e-06
3.54051	0.000189508	13.6515	38.9014	8.64e-06
3.57089	0.000187153	14.0529	38.9014	8.64e-06
3.60129	0.000184867	14.4641	38.9014	8.64e-06
3.6323	0.000182605	14.8937	38.9014	8.64e-06
3.66331	0.00018041	15.3335	38.9014	8.64e-06
3.69432	0.000178281	15.7838	38.9014	8.64e-06
3.72587	0.000176178	16.2528	38.9014	8.64e-06
3.75753	0.00017413	16.7348	38.9014	8.64e-06
3.78919	0.000172141	17.2283	38.9014	8.64e-06
3.8213	0.000170183	17.7406	38.9014	8.64e-06
3.85364	0.000168268	18.2689	38.9014	8.64e-06
3.88598	0.000166408	18.8098	38.9014	8.64e-06
3.91871	0.000164579	19.3703	38.9014	8.64e-06
3.95175	0.000162785	19.9495	38.9014	8.64e-06
3.98478	0.000161043	20.5425	38.9014	8.64e-06
4.0182	0.00015933	21.1567	38.9014	8.64e-06
4.05195	0.000157649	21.7918	38.9014	8.64e-06
4.0857	0.000156014	22.442	38.9014	8.64e-06
4.11988	0.000154405	23.1162	38.9014	8.64e-06
4.15437	0.000152827	23.8128	38.9014	8.64e-06
4.18887	0.000151292	24.526	38.9014	8.64e-06
4.22388	0.000149777	25.2673	38.9014	8.64e-06
4.25913	0.000148293	26.0317	38.9014	8.64e-06
4.29439	0.000146849	26.8143	38.9014	8.64e-06
4.33031	0.000145419	27.6308	38.9014	8.64e-06
4.36636	0.000144022	28.4699	38.9014	8.64e-06
4.40246	0.000142661	29.3304	38.9014	8.64e-06
4.43932	0.000141309	30.2301	38.9014	8.64e-06
4.47618	0.000139993	31.1516	38.9014	8.64e-06
4.51334	0.000138702	32.1029	38.9014	8.64e-06
4.55105	0.000137427	33.0915	38.9014	8.64e-06
4.58876	0.000136185	34.104	38.9014	8.64e-06
4.62708	0.000134957	35.1578	38.9014	8.64e-06
4.66565	0.000133754	36.2446	38.9014	8.64e-06
4.70433	0.000132579	37.3606	38.9014	8.64e-06
4.74381	0.000131412	38.5276	38.9014	8.64e-06
4.78329	0.000130275	39.7231	38.9014	8.64e-06
4.82331	0.000129153	40.9644	38.9014	8.64e-06
4.86372	0.000128049	42.2489	38.9014	8.64e-06
4.90423	0.000126971	43.568	38.9014	8.64e-06
4.94561	0.0001259	44.9487	38.9014	8.64e-06
4.98699	0.000124856	46.3634	38.9014	8.64e-06
5.02905	0.000123822	47.8372	38.9014	8.64e-06
5.07143	0.000122807	49.359	38.9014	8.64e-06
5.11415	0.000121811	50.9311	38.9014	8.64e-06
5.15756	0.000120825	52.5688	38.9014	8.64e-06
5.201	0.000119864	54.2485	38.9014	8.64e-06
5.24548	0.000118904	56.012	38.9014	8.64e-06
5.28997	0.00011797	57.8202	38.9014	8.64e-06
5.33531	0.000117042	59.71	38.9014	8.64e-06
5.38091	0.000116133	61.6587	38.9014	8.64e-06
5.42718	0.000115234	63.6866	38.9014	8.64e-06
5.47393	0.00011435	65.7882	38.9014	8.64e-06
5.5212	0.000113478	67.9683	38.9014	8.64e-06
5.56915	0.000112617	70.2365	38.9014	8.64e-06
5.61753	0.00011177	72.5851	38.9014	8.64e-06
5.66672	0.000110931	75.0348	38.9014	8.64e-06
5.71632	0.000110108	77.5702	38.9014	8.64e-06
5.76679	0.000109291	80.2182	38.9014	8.64e-06
5.81771	0.000108488	82.9612	38.9014	8.64e-06
5.86952	0.000107693	85.8261	38.9014	8.64e-06
5.9219	0.000106909	88.8004	38.9014	8.64e-06
5.9751	0.000106134	91.9027	38.9014	8.64e-06
6.02906	0.000105368	95.1355	38.9014	8.64e-06
6.0837	0.000104613	98.4982	38.9014	8.64e-06
6.13939	0.000103864	102.02	38.9014	8.64e-06
6.19553	0.000103128	105.669	38.9014	8.64e-06
6.2531	0.000102393	109.516	38.9014	8.64e-06
6.3111	0.000101672	113.501	38.9014	8.64e-06
6.37042	0.000100955	117.692	38.9014	8.64e-06
6.43059	0.000100246	122.066	38.9014	8.64e-06
6.49161	9.95472e-05	126.628	38.9014	8.64e-06
6.55414	9.88499e-05	131.44	38.9014	8.64e-06
6.6174	9.81633e-05	136.453	38.9014	8.64e-06
6.68201	9.74812e-05	141.723	38.9014	8.64e-06
6.74799	9.68035e-05	147.269	38.9014	8.64e-06
6.81494	9.61347e-05	153.066	38.9014	8.64e-06
6.88346	9.54692e-05	159.18	38.9014	8.64e-06
6.95355	9.48074e-05	165.629	38.9014	8.64e-06
7.02488	9.41527e-05	172.399	38.9014	8.64e-06
7.09764	9.35036e-05	179.524	38.9014	8.64e-06
7.1726	9.28541e-05	187.101	38.9014	8.64e-06
7.24913	9.221e-05	195.091	38.9014	8.64e-06
7.32738	9.15705e-05	203.53	38.9014	8.64e-06
7.4075	9.0935e-05	212.462	38.9014	8.64e-06
7.48997	9.03002e-05	221.97	38.9014	8.64e-06
7.57481	8.96667e-05	232.092	38.9014	8.64e-06
7.66197	8.90358e-05	242.86	38.9014	8.64e-06
7.75161	8.84068e-05	254.334	38.9014	8.64e-06
7.84395	8.77791e-05	266.587	38.9014	8.64e-06
7.93917	8.71523e-05	279.698	38.9014	8.64e-06
8.03751	8.65259e-05	293.755	38.9014	8.64e-06
8.13919	8.58994e-05	308.859	38.9014	8.64e-06
8.24445	8.52724e-05	325.121	38.9014	8.64e-06
8.35355	8.46445e-05	342.666	38.9014	8.64e-06
8.46675	8.40156e-05	361.637	38.9014	8.64e-06
8.58432	8.33854e-05	382.19	38.9014	8.64e-06
8.70678	8.27527e-05	404.544	38.9014	8.64e-06
8.83487	8.21153e-05	428.997	38.9014	8.64e-06
8.96837	8.1476e-05	455.681	38.9014	8.64e-06
9.10781	8.08341e-05	484.904	38.9014	8.64e-06
9.25447	8.01858e-05	517.18	38.9014	8.64e-06
9.40779	7.95357e-05	552.671	38.9014	8.64e-06
9.5694	7.88791e-05	592.087	38.9014	8.64e-06
9.73915	7.82192e-05	635.791	38.9014	8.64e-06
9.91755	7.75564e-05	684.365	38.9014	8.64e-06
10.1052	7.68909e-05	738.489	38.9014	8.64e-06
10.3023	7.62245e-05	798.844	38.9014	8.64e-06
10.5087	7.55599e-05	866.062	38.9014	8.64e-06
10.7238	7.4901e-05	940.655	38.9014	8.64e-06
10.9463	7.4253e-05	1022.94	38.9014	8.64e-06
11.1749	7.36199e-05	1113.16	38.9014	8.64e-06
11.4098	7.3002e-05	1212.09	38.9014	8.64e-06
11.6515	7.23974e-05	1320.86	38.9014	8.64e-06
11.9002	7.18062e-05	1440.5	38.9014	8.64e-06
12.1573	7.12257e-05	1572.72	38.9014	8.64e-06
12.4229	7.0656e-05	1718.99	38.9014	8.64e-06
12.6982	7.00956e-05	1881.39	38.9014	8.64e-06
12.9845	6.95425e-05	2062.54	38.9014	8.64e-06
13.2828	6.8996e-05	2265.32	38.9014	8.64e-06
13.5948	6.84545e-05	2493.46	38.9014	8.64e-06
13.9228	6.79158e-05	2751.91	38.9014	8.64e-06
14.269	6.73781e-05	3046.62	38.9014	8.64e-06
14.6369	6.6839e-05	3385.74	38.9014	8.64e-06
15.0298	6.62966e-05	3779.28	38.9014	8.64e-06
15.4513	6.57497e-05	4239.52	38.9014	8.64e-06
15.9048	6.5198e-05	4781.59	38.9014	8.64e-06
16.3946	6.46406e-05	5425.31	38.9014	8.64e-06
16.9245	6.40784e-05	6194.39	38.9014	8.64e-06
17.4966	6.35138e-05	7116.2	38.9014	8.64e-06
18.1117	6.29508e-05	8220.87	38.9014	8.64e-06
18.7701	6.2393e-05	9544.43	38.9014	8.64e-06
19.4782	6.1839e-05	11144.2	38.9014	8.64e-06
20.2448	6.12864e-05	13099.8	38.9014	8.64e-06
21.0806	6.07332e-05	15520.7	38.9014	8.64e-06
21.9992	6.01769e-05	18561.6	38.9014	8.64e-06
23.0168	5.96155e-05	22441.9	38.9014	8.64e-06
24.1517	5.90479e-05	27470.1	38.9014	8.64e-06
25.4208	5.84757e-05	34068	38.9014	8.64e-06
26.8464	5.78994e-05	42853.8	38.9014	8.64e-06
28.4651	5.73166e-05	54820.8	38.9014	8.64e-06
30.323	5.67253e-05	71526.2	38.9014	8.64e-06
32.482	5.61232e-05	95527.6	38.9014	8.64e-06
35.0226	5.55089e-05	131121	38.9014	8.64e-06
38.064	5.48791e-05	186069	38.9014	8.64e-06
41.7809	5.42298e-05	275131	38.9014	8.64e-06
46.4419	5.35558e-05	428568	38.9014	8.64e-06
52.486	5.28495e-05	714619	38.9014	8.64e-06
60.6867	5.20995e-05	1.3076e+06	38.9014	8.64e-06
72.5548	5.12876e-05	2.73658e+06	38.9014	8.64e-06
91.5288	5.03814e-05	7.07696e+06	38.9014	8.64e-06
127.674	4.93122e-05	26865361	38.9014	8.64e-06
230.676	4.78793e-05	256988450	38.9014	8.64e-06

## Sheet: Figure 3 (b), (c)
time [min]	water contents [mm]	spatially averaged pH (optode)	1 s.t.d of pH (optode)	time averaged pH (electrode)	1 s.t.d of pH (electrode)
0	4.2145	6.1737	0.0808159	6.15431	0.00398504
2	4.189	6.1683	0.0811864	6.14739	0.00301394
4	4.16375	6.1676	0.082445	6.13951	0.00345473
6	4.142	6.1675	0.083071	6.13852	0.00186795
8	4.12	6.1683	0.0821104	6.13706	0.00181566
10	4.09775	6.1702	0.0828	6.13667	0.00148724
12	4.076	6.1724	0.0826303	6.13638	0.00143979
14	4.05425	6.1729	0.0827987	6.1356	0.00161902
16	4.031	6.177	0.0829267	6.13505	0.000800949
18	4.01025	6.1794	0.0837772	6.13489	0.00191626
20	3.9885	6.1819	0.0828552	6.1338	0.0015486
22	3.96825	6.183	0.0827138	6.13358	0.00148556
24	3.946	6.186	0.0828993	6.1339	0.00170999
26	3.92375	6.1913	0.0840785	6.13373	0.00140587
28	3.90225	6.1926	0.0830381	6.13422	0.00200498
30	3.88	6.1961	0.0824755	6.13234	0.00171701
32	3.859	6.1962	0.0826132	6.13189	0.00185092
34	3.83575	6.194	0.0820239	6.13137	0.00184944
36	3.81375	6.1931	0.0829939	6.13151	0.00130444
38	3.79275	6.1905	0.0822009	6.13063	0.00196084
40	3.7695	6.1896	0.0816443	6.12967	0.00180832
42	3.74775	6.1881	0.0819565	6.12774	0.00180704
44	3.72625	6.1852	0.0821904	6.12754	0.00240074
46	3.703	6.1854	0.0825001	6.12703	0.00179697
48	3.67875	6.1819	0.0813344	6.12765	0.00152086
50	3.659	6.1789	0.0816358	6.127	0.00156375
52	3.63525	6.1786	0.0828029	6.12617	0.00188858
54	3.615	6.1771	0.0813675	6.12507	0.00218227
56	3.5915	6.1752	0.0818235	6.12498	0.00144086
58	3.569	6.1734	0.0815054	6.12409	0.00218437
60	3.54575	6.1734	0.0813198	6.1235	0.00166
62	3.525	6.1704	0.0814036	6.12217	0.00150001
64	3.5025	6.1673	0.0822484	6.12281	0.00220043
66	3.48125	6.1686	0.0814025	6.12136	0.00161324
68	3.45625	6.1643	0.0820674	6.12129	0.00239061
70	3.43475	6.1646	0.0804851	6.12187	0.00146952
72	3.413	6.1608	0.0817915	6.11997	0.0020846
74	3.39175	6.1603	0.0813863	6.11902	0.00145943
76	3.367	6.1573	0.0818405	6.11929	0.00160456
78	3.34575	6.1567	0.0813383	6.11702	0.00183928
80	3.324	6.1546	0.081065	6.11777	0.00140212
82	3.3	6.1512	0.0815451	6.11655	0.00153359
84	3.27975	6.1499	0.0806083	6.11615	0.00180425
86	3.2565	6.1483	0.0803473	6.11522	0.00152881
88	3.23475	6.147	0.0808287	6.11429	0.00200838
90	3.2105	6.1453	0.0808737	6.11315	0.00186283
92	3.18925	6.1411	0.0796103	6.11276	0.00205133
94	3.166	6.1392	0.0800622	6.11124	0.0017165
96	3.14225	6.1376	0.0808969	6.11024	0.00126237
98	3.12175	6.138	0.0800171	6.11029	0.00187683
100	3.10025	6.1356	0.0804315	6.10818	0.00206214
102	3.0785	6.1329	0.0796482	6.10866	0.0022557
104	3.05525	6.1311	0.0802771	6.10749	0.0019499
106	3.03425	6.1284	0.0799815	6.1067	0.00183032
108	3.014	6.1264	0.0797819	6.10538	0.00174988
110	2.9895	6.126	0.0791803	6.10463	0.00176308
112	2.968	6.1215	0.080265	6.10371	0.00176294
114	2.94425	6.1212	0.0803956	6.10297	0.00191463
116	2.923	6.1192	0.0798283	6.10127	0.00200301
118	2.90125	6.1173	0.0785872	6.10086	0.00149382
120	2.8815	6.1139	0.0795463	6.10001	0.00140284
122	2.8585	6.1111	0.0788628	6.09938	0.00135627
124	2.8355	6.1079	0.0791663	6.09904	0.00161435
126	2.81525	6.1071	0.0787615	6.0993	0.00162892
128	2.7935	6.1048	0.0788517	6.09858	0.00173056
130	2.773	6.1021	0.0787164	6.09788	0.00143276
132	2.74975	6.1006	0.0787442	6.09786	0.00159968
134	2.73025	6.1002	0.0786951	6.09637	0.00128164
136	2.708	6.0958	0.0785612	6.09565	0.00195698
138	2.70075	6.0945	0.0795176	6.09474	0.00165995
140	2.6795	6.0946	0.0778285	6.09383	0.00172952
142	2.659	6.0909	0.0779959	6.09303	0.00190818
144	2.6355	6.0897	0.0792301	6.09331	0.00118474
146	2.6155	6.0874	0.079254	6.09152	0.00211459
148	2.593	6.0871	0.0787552	6.0904	0.00158797
150	2.5715	6.0848	0.0790472	6.0895	0.00202536
152	2.5495	6.0809	0.0786892	6.08941	0.00162006
154	2.52825	6.0793	0.0797066	6.0883	0.00156481
156	2.50825	6.079	0.0789315	6.08751	0.00174755
158	2.48675	6.0755	0.0789124	6.08574	0.00179058
160	2.46625	6.072	0.0788575	6.08488	0.00157692
162	2.444	6.07	0.0793329	6.08422	0.00174858
164	2.424	6.0684	0.0787219	6.0826	0.00174353
166	2.4025	6.068	0.0791052	6.08206	0.0017051
168	2.38125	6.0651	0.0789139	6.08132	0.00163926
170	2.3615	6.0617	0.0790552	6.07974	0.00222728
172	2.34025	6.0603	0.078197	6.04095	0.0156779
174	2.336	6.0591	0.0787529	6.00001	0.0235736
176	2.312	6.0557	0.0783853	5.92304	0.0227674
178	2.2935	6.0531	0.0784947	5.84657	0.0234728
180	2.27	6.0524	0.0777875	5.76861	0.0261678
182	2.2525	6.0473	0.0778396	5.66695	0.0300876
184	2.23125	6.0488	0.0775704	5.59989	0.0252104
186	2.20975	6.0448	0.0779326	5.53716	0.00876828
188	2.18825	6.0415	0.0777808	5.52086	0.0105348
190	2.1695	6.0412	0.077139	5.48962	0.00943
192	2.14825	6.0387	0.0771184	5.47374	0.00730324
194	2.127	6.0367	0.0778354	5.45707	0.0106923
196	2.107	6.0336	0.0777432	5.44185	0.00605149
198	2.08375	6.0303	0.0776016	5.42806	0.00674178
200	2.0635	6.0292	0.0784598	5.42205	0.00820274
202	2.042	6.027	0.0767373	5.41495	0.0103484
204	2.01875	6.0238	0.0773051	5.40812	0.00611563
206	1.998	6.0229	0.0766389	5.40326	0.00614369
208	1.97475	6.0195	0.0771478	5.39676	0.0074115
210	1.952	6.0164	0.0766732	5.39077	0.00625655
212	1.93225	6.0155	0.0771062	5.39403	0.00695111
214	1.90875	6.0137	0.0770871	5.39499	0.00449242
216	1.88525	6.0102	0.0777761	5.40287	0.010351
218	1.865	6.0086	0.0769496	5.39828	0.00660365
220	1.8415	6.0055	0.0776129	5.39295	0.00714824
222	1.81925	6.002	0.0778012	5.39705	0.00643187
224	1.798	6	0.0764592	5.39686	0.00539505
226	1.775	5.9969	0.0779569	5.39396	0.00517703
228	1.75325	5.9957	0.0780057	5.38756	0.00591725
230	1.73125	5.9914	0.0778139	5.38637	0.00733437
232	1.707	5.991	0.0784448	5.38177	0.0069628
234	1.68625	5.9873	0.0783185	5.36984	0.00657259
236	1.664	5.9844	0.0773463	5.37074	0.00720585
238	1.6505	5.9818	0.0770576	5.37108	0.00693965
240	1.628	5.9795	0.0775753	5.36193	0.0074821
242	1.60675	5.9764	0.0779106	5.36605	0.0090594
244	1.58425	5.974	0.0777038	5.36437	0.0100282
246	1.56225	5.9693	0.0778199	5.36255	0.00736804
248	1.54025	5.969	0.0778535	5.3684	0.0115802
250	1.5185	5.9658	0.0772969	5.371	0.0107877
252	1.49575	5.9633	0.0772208	5.37385	0.0136438
254	1.474	5.9596	0.0786362	5.37351	0.013302
256	1.45225	5.9565	0.0768127	5.37696	0.0134051
258	1.4295	5.954	0.0779418	5.37846	0.010588
260	1.4085	5.9527	0.0769993	5.37669	0.0120524
262	1.3855	5.9489	0.0774476	5.37499	0.0114657
264	1.3655	5.9484	0.0768397	5.37771	0.0101235
266	1.34275	5.9453	0.0765924	5.37488	0.00719407
266	3.7215	6.0825	0.0858845	6.10433	0.00181022
268	3.70075	6.0859	0.0837772	6.10401	0.000969923
270	3.6815	6.0894	0.0844012	6.10578	0.00116043
272	3.66	6.0934	0.0842055	6.10761	0.00136753
274	3.641	6.0985	0.0827743	6.10875	0.0013818
276	3.619	6.1018	0.082521	6.10898	0.00145759
278	3.59975	6.1029	0.083465	6.11106	0.00143269
280	3.57925	6.1063	0.0821853	6.1114	0.00134447
282	3.559	6.1094	0.0825938	6.11227	0.00146553
284	3.5405	6.111	0.0830448	6.11239	0.00116674
286	3.5195	6.1136	0.0821046	6.1133	0.00175182
288	3.4995	6.1151	0.0837651	6.11237	0.00172783
290	3.47975	6.1205	0.0820053	6.1116	0.00217787
292	3.45825	6.122	0.0821865	6.11126	0.00182102
294	3.438	6.1234	0.080635	6.11114	0.00138116
296	3.41775	6.1243	0.0807414	6.11232	0.00155878
298	3.39825	6.1275	0.081077	6.11183	0.00194852
300	3.37875	6.1276	0.0805989	6.11167	0.00163041
302	3.35775	6.1263	0.0797624	6.11161	0.00130094
304	3.338	6.1263	0.0792569	6.11151	0.00164714
306	3.31575	6.1248	0.0790561	6.11095	0.00151585
308	3.29725	6.1226	0.0808157	6.11068	0.00167925
310	3.279	6.1211	0.0793738	6.1112	0.00168376
312	3.25625	6.1213	0.0796308	6.10965	0.00152891
314	3.23825	6.1183	0.0792059	6.10928	0.00183774
316	3.219	6.117	0.0796331	6.10862	0.00131854
318	3.19825	6.1151	0.0793737	6.10872	0.00134185
320	3.17825	6.1128	0.0797983	6.10884	0.00202226
322	3.16075	6.1105	0.0792658	6.1075	0.00218877
324	3.13775	6.1093	0.0792409	6.10666	0.00130299
326	3.11975	6.1078	0.0800096	6.10567	0.00218695
328	3.1005	6.1057	0.0799776	6.10527	0.0017424
330	3.0805	6.1039	0.0790153	6.10484	0.00124566
332	3.06125	6.1024	0.0798004	6.10433	0.00188157
334	3.0425	6.1004	0.0791645	6.10342	0.00189708
336	3.0205	6.0987	0.0787372	6.10269	0.00169182
338	3.00075	6.097	0.0801637	6.10067	0.0027027
340	2.98225	6.0945	0.0789804	6.10094	0.000986441
342	2.96275	6.092	0.0786578	6.10046	0.00199437
344	2.944	6.0882	0.0803862	6.10007	0.00150106
346	2.924	6.0873	0.079518	6.0994	0.00139044
348	2.904	6.0863	0.0791752	6.09887	0.0020192
350	2.883	6.0839	0.0785695	6.09818	0.00106069
352	2.86325	6.0806	0.0795527	6.09704	0.00206792
354	2.8435	6.0794	0.0791538	6.09678	0.00216414
356	2.8245	6.0778	0.0795357	6.0958	0.00147863
358	2.80325	6.0741	0.079532	6.0951	0.00181174
360	2.78525	6.0742	0.0775342	6.09346	0.00218386
362	2.76375	6.0705	0.0787837	6.0929	0.00123542
364	2.7425	6.0706	0.0785059	6.09262	0.00147783
366	2.7245	6.0691	0.078924	6.09204	0.00273689
368	2.7075	6.0666	0.0790287	6.09051	0.00198597
370	2.68375	6.0663	0.0787381	6.08914	0.00184147
372	2.66625	6.0632	0.0783842	6.08848	0.0015854
374	2.64525	6.0623	0.0788193	6.08745	0.00216554
376	2.626	6.0602	0.0794167	6.08727	0.00162537
378	2.60575	6.0561	0.0790933	6.0866	0.00230299
380	2.5875	6.0555	0.0782623	6.08527	0.00120487
382	2.56775	6.0533	0.0779608	6.08442	0.00142528
384	2.54875	6.0517	0.0781943	6.08288	0.00159207
386	2.52925	6.0504	0.0786316	6.08091	0.0019449
388	2.51075	6.0465	0.0775798	6.08095	0.00138829
390	2.4915	6.0463	0.0782214	6.07927	0.00208507
392	2.47425	6.0425	0.0779051	6.07722	0.00202663
394	2.45325	6.0404	0.0780437	6.07644	0.00160111
396	2.43525	6.039	0.0785208	6.04694	0.0294425
398	2.4245	6.0367	0.076245	5.99674	0.00277249
400	2.40375	6.0343	0.0777977	5.994	0.0025981
402	2.38625	6.0325	0.0787778	5.99045	0.00148241
404	2.367	6.031	0.0767604	5.98945	0.00334656
406	2.34825	6.0294	0.0782105	5.98189	0.00271649
408	2.32875	6.0259	0.077263	5.97829	0.00252807
410	2.30975	6.0253	0.0773321	5.97755	0.00147548
412	2.29075	6.023	0.0783211	5.9738	0.00328641
414	2.27025	6.0215	0.0782767	5.96866	0.00235324
416	2.253	6.0179	0.0777377	5.96046	0.00363466
418	2.23375	6.0164	0.0775709	5.96224	0.00427897
420	2.21425	6.0138	0.0784294	5.95222	0.00320194
422	2.19425	6.0113	0.0786159	5.94578	0.00349314
424	2.1755	6.0101	0.0782706	5.93357	0.0044064
426	2.15425	6.0071	0.077628	5.92414	0.00456955
428	2.13325	6.0049	0.0784172	5.91578	0.00320465
430	2.11225	6.0024	0.0781867	5.90882	0.00291345
432	2.0915	5.9979	0.0778507	5.90044	0.00421888
434	2.0715	5.9974	0.0780941	5.89169	0.00375909
436	2.05025	5.9949	0.0780176	5.82763	0.0552752
438	2.029	5.9935	0.0786372	5.75901	0.0113137
440	2.008	5.9904	0.0769676	5.71534	0.0152791
442	1.9875	5.9891	0.078264	5.674	0.0133139
444	1.9675	5.986	0.0789198	5.64018	0.0121936
446	1.94625	5.9829	0.078336	5.6175	0.00664399
448	1.9225	5.9818	0.0774318	5.60195	0.0079776
450	1.90325	5.9772	0.0789285	5.59018	0.0070885
452	1.88125	5.9749	0.0778582	5.58403	0.0075312
454	1.86125	5.9723	0.0783942	5.5752	0.00751386
456	1.84025	5.9706	0.0788693	5.56896	0.00591647
458	1.81725	5.9699	0.0777464	5.56719	0.00557757
460	1.7965	5.9669	0.0783224	5.56126	0.00604755
462	1.77475	5.964	0.0784112	5.56126	0.0103522
464	1.75325	5.9596	0.0779154	5.56228	0.00939056
466	1.73225	5.9571	0.0774206	5.5576	0.0100033
468	1.7095	5.9575	0.0780938	5.55144	0.00714157
470	1.69	5.9531	0.0773592	5.55389	0.00750603
472	1.6675	5.9496	0.0770827	5.55215	0.009622
474	1.647	5.9475	0.0767275	5.55032	0.0089545
476	1.62375	5.9447	0.0783392	5.55346	0.0115691
478	1.602	5.9433	0.0770941	5.49364	0.0397908
480	1.5835	5.94	0.0766054	5.46795	0.0136306
482	1.55775	5.9369	0.0776597	5.46687	0.0134803
484	1.5395	5.936	0.0783103	5.46338	0.0130568
486	1.51525	5.9319	0.078237	5.46548	0.00794192
488	1.49475	5.9284	0.0776495	5.46865	0.0116813
490	1.4715	5.9269	0.0764343	5.47755	0.00618851
492	1.45175	5.9243	0.0780622	5.47303	0.00648281
494	1.4305	5.9218	0.0784109	5.47235	0.00434611
496	1.4085	5.9185	0.0778047	5.46909	0.00495491
498	1.38875	5.9148	0.0777411	5.47225	0.00530485
500	1.366	5.9131	0.0775221	5.46805	0.00441921
502	1.347	5.9117	0.0789335	5.46571	0.00384572
504	1.326	5.9073	0.0776701	5.46457	0.004246
506	1.30425	5.9047	0.0783453	5.46408	0.00454074
508	1.2835	5.901	0.0784067	5.46384	0.00389762
510	1.26275	5.8986	0.0783968	5.4595	0.00215546
512	1.24125	5.8951	0.0786332	5.46086	0.00390108
514	1.2215	5.8905	0.0789382	5.45587	0.00344089
516	1.2015	5.8889	0.0770478	5.44821	0.00365548
518	1.18025	5.886	0.0784596	5.44776	0.00387229
520	1.1605	5.8805	0.079411	5.44677	0.00321647
522	1.1405	5.8804	0.0792382	5.44505	0.00340749
524	1.12075	5.8762	0.0782438	5.44469	0.00228496
526	1.1015	5.8738	0.0776613	5.44163	0.00328026
528	1.0815	5.8683	0.0782016	5.44128	0.0029547
530	1.061	5.8664	0.0790187	5.4401	0.00250114
532	1.04275	5.8611	0.0778914	5.43806	0.00333894
534	1.02175	5.8601	0.0776626	5.43976	0.00247784
536	1.0025	5.8551	0.0794985	5.43853	0.00340364
538	0.98425	5.8482	0.0774146	5.43926	0.00263078
540	0.96575	5.849	0.0777659	5.43855	0.00320328
542	0.94775	5.8448	0.0770737	5.43614	0.00270393
544	0.92725	5.8409	0.0774182	5.4387	0.0029811
546	0.90925	5.8354	0.0780745	5.43882	0.00341248
548	0.88975	5.8351	0.0780436	5.43456	0.00324268
550	0.8715	5.8295	0.0767148	5.43872	0.00344727
552	0.85375	5.8266	0.0782381	5.43733	0.00506756
554	0.83675	5.8225	0.0778447	5.43659	0.00337879
556	0.81725	5.8198	0.0782526	5.43698	0.00368824
558	0.7985	5.8155	0.0786886	5.43741	0.00424198

## Sheet: Figure 3 (d), (e)
time [min]	water contents [g/g]	spatially averaged pH (optode)	1 s.t.d of pH (optode)	time averaged pH (electrode)	1 s.t.d of pH (electrode)
2	0.429521	7.8	0.0374311	7.79091	0.000784917
4	0.427943	7.78735	0.0351414	7.78998	0.000638886
6	0.426645	7.78245	0.0399834	7.7918	0.000854466
8	0.425317	7.77822	0.0350626	7.79278	0.000491601
10	0.423837	7.77452	0.039243	7.79403	0.000668199
12	0.422545	7.77032	0.0361507	7.79644	0.00115136
14	0.421149	7.76527	0.0345034	7.79867	0.00104114
16	0.419622	7.76485	0.0356691	7.80019	0.000489329
18	0.418237	7.76098	0.0352666	7.8003	0.000663873
20	0.416845	7.7565	0.0305906	7.80069	0.000674688
22	0.415321	7.75237	0.0316261	7.80105	0.000694645
24	0.413839	7.75375	0.032097	7.80126	0.000746365
26	0.412299	7.75098	0.0295979	7.8029	0.000807639
28	0.411031	7.74465	0.0323552	7.80318	0.000929776
30	0.409502	7.7417	0.0317319	7.80192	0.000571969
32	0.408093	7.73815	0.0272657	7.80269	0.000912163
34	0.406833	7.73592	0.0299513	7.80281	0.00078917
36	0.405282	7.7324	0.0296512	7.8067	0.00104898
38	0.404035	7.72785	0.0273512	7.80774	0.000589772
40	0.402522	7.7255	0.0297775	7.80918	0.000598235
42	0.400869	7.7192	0.0301607	7.80934	0.000812206
44	0.399498	7.72157	0.0278336	7.80927	0.000745003
46	0.397909	7.71478	0.0296383	7.81125	0.00106712
48	0.396524	7.71593	0.0307715	7.81183	0.000494854
50	0.395375	7.71405	0.0319567	7.81226	0.000658079
52	0.393709	7.70782	0.0290409	7.8134	0.000448416
54	0.392305	7.70055	0.0297741	7.81444	0.00078481
56	0.390868	7.7006	0.0256587	7.81525	0.000665186
58	0.38915	7.699	0.0263607	7.81601	0.00105299
60	0.38778	7.69475	0.029406	7.81562	0.000408524
62	0.386431	7.69285	0.0310718	7.81576	0.000520309
64	0.384799	7.689	0.0245675	7.81675	0.000673639
66	0.383437	7.68337	0.0233243	7.81733	0.000933933
68	0.381677	7.6852	0.0288236	7.81706	0.000656847
70	0.380273	7.67823	0.0244026	7.81731	0.000576967
72	0.378693	7.6748	0.025996	7.81708	0.000509927
74	0.376849	7.6726	0.0229665	7.81732	0.000581468
76	0.375366	7.66903	0.022216	7.81766	0.000507615
78	0.37356	7.66697	0.0247028	7.81729	0.000614926
80	0.372148	7.66345	0.0210836	7.8168	0.00060552
82	0.370235	7.65808	0.0223393	7.817	0.000897594
84	0.368662	7.65637	0.019483	7.8173	0.000695522
86	0.366875	7.6505	0.0192076	7.81782	0.000551091
88	0.36496	7.6475	0.0163837	7.81699	0.000719354
90	0.363212	7.64468	0.019493	7.81594	0.000587889
92	0.361723	7.64165	0.0163333	7.81617	0.000566743
94	0.359897	7.63983	0.015318	7.81494	0.000798528
96	0.358181	7.63455	0.016711	7.81297	0.000504663
98	0.356243	7.6322	0.0174946	7.8122	0.000553343
100	0.354508	7.63157	0.0142521	7.81263	0.000479782
102	0.352548	7.6269	0.0162302	7.81297	0.000756774
104	0.350977	7.62362	0.0161723	7.81165	0.000555935
106	0.349926	7.62458	0.0170473	7.81004	0.0014726
108	0.351039	7.6185	0.015076	7.53233	0.243263
110	0.349585	7.616	0.0158861	7.28016	0.0139499
112	0.348001	7.614	0.0164627	7.29182	0.0133994
114	0.346064	7.61292	0.0163934	7.24235	0.0160268
116	0.344776	7.6377	0.0133719	7.16872	0.0248939
118	0.342757	7.60055	0.0193834	7.1047	0.0130196
120	0.34225	7.60147	0.0142722	7.06056	0.0123342
122	0.469875	7.8	0.0145884	7.96632	0.0727694
124	0.468264	7.81395	0.0183067	7.8651	0.0114357
126	0.466768	7.82265	0.0216583	7.84933	0.00192402
128	0.465264	7.82875	0.0238325	7.85211	0.00156218
130	0.46392	7.83555	0.0224976	7.85322	0.000862906
132	0.462505	7.8382	0.0237216	7.85463	0.000805178
134	0.461147	7.84415	0.027609	7.85545	0.0010718
136	0.45976	7.84395	0.0250858	7.85328	0.000769274
138	0.458431	7.84895	0.0235868	7.85008	0.00136884
140	0.456966	7.85035	0.0227977	7.84938	0.000794605
142	0.455688	7.8532	0.0220635	7.84761	0.00153703
144	0.454316	7.8519	0.0245426	7.84497	0.00124785
146	0.452894	7.8583	0.0266091	7.84213	0.00149042
148	0.451575	7.85372	0.021852	7.83787	0.000826299
150	0.450161	7.85037	0.0211558	7.83569	0.00173543
152	0.44874	7.84952	0.0247082	7.83147	0.000932035
154	0.447915	7.84713	0.0256527	7.82919	0.00162655
156	0.446257	7.84565	0.0253516	7.82496	0.00166932
158	0.444905	7.84377	0.0225453	7.82055	0.00132319
160	0.443752	7.84143	0.0233131	7.81697	0.00111901
162	0.442684	7.8369	0.0213131	7.81454	0.000864039
164	0.441475	7.83378	0.0247635	7.81326	0.00114797
166	0.440422	7.83402	0.0278187	7.8107	0.000930884
168	0.439295	7.8282	0.0248153	7.81063	0.000980445
170	0.438349	7.82395	0.0246526	7.80954	0.000949137
172	0.437214	7.81832	0.0243115	7.80784	0.00109059
174	0.436144	7.81615	0.0234092	7.8056	0.000768006
176	0.435374	7.81095	0.0208028	7.80557	0.000535611
178	0.434181	7.81053	0.0248914	7.8057	0.000802978
180	0.433288	7.8074	0.025243	7.80546	0.000615184
182	0.432085	7.80642	0.0232118	7.80562	0.000948062
184	0.431304	7.80117	0.0237087	7.80494	0.000839528
186	0.430188	7.79777	0.0254478	7.80323	0.000768749
188	0.429139	7.79325	0.0260016	7.80152	0.000797495
190	0.428254	7.79108	0.0245073	7.79984	0.00212909
192	0.427559	7.78925	0.0245588	7.79447	0.00189358
194	0.426163	7.78608	0.0234716	7.78914	0.00170012
196	0.425486	7.78245	0.0239146	7.78563	0.00109756
198	0.424735	7.77818	0.023309	7.78497	0.000656964
200	0.423569	7.77747	0.0234977	7.78508	0.000653242
202	0.422667	7.77297	0.0260662	7.78261	0.00098155
204	0.421737	7.76687	0.0247016	7.7801	0.000853632
206	0.420903	7.76785	0.0230447	7.78008	0.00069808
208	0.420214	7.7657	0.0236048	7.78141	0.00108239
210	0.419128	7.75898	0.0261278	7.78074	0.000688076
212	0.418138	7.76005	0.0247581	7.78085	0.00126416
214	0.417268	7.75185	0.0263442	7.78145	0.000748937
216	0.416021	7.7522	0.0256044	7.78139	0.000702324
218	0.41492	7.75052	0.025033	7.78145	0.00105215
220	0.413814	7.74728	0.0229783	7.78092	0.000849799
222	0.412426	7.7403	0.0241629	7.77883	0.000638387
224	0.411539	7.74153	0.0255112	7.77833	0.000757899
226	0.410344	7.7388	0.0245448	7.77929	0.000723054
228	0.40917	7.73853	0.0274894	7.77937	0.00110266
230	0.407914	7.73318	0.0261561	7.77974	0.000795207
232	0.406884	7.72805	0.0251084	7.77965	0.000766515
234	0.405489	7.72713	0.0248497	7.78197	0.00135928
236	0.404269	7.72267	0.02283	7.78391	0.000625099
238	0.403071	7.72415	0.0245788	7.78438	0.000636869
240	0.401815	7.72015	0.0263527	7.78452	0.000644412
242	0.400211	7.7202	0.0224727	7.78543	0.000984361
244	0.399155	7.71772	0.0246109	7.78611	0.000831782
246	0.397962	7.71415	0.0239645	7.78652	0.000631555
248	0.396844	7.71155	0.0245632	7.78561	0.000816635
250	0.395642	7.70875	0.0247039	7.78559	0.000595277
252	0.394597	7.7064	0.0275693	7.7859	0.000748593
254	0.393197	7.70338	0.0218896	7.78686	0.001031
256	0.392197	7.70155	0.026368	7.78888	0.00109413
258	0.390922	7.70055	0.0286501	7.78993	0.00107049
260	0.389887	7.69627	0.0246685	7.79178	0.000841474
262	0.388466	7.69487	0.0244666	7.79385	0.00104142
264	0.387395	7.6936	0.0269189	7.79486	0.00065027
266	0.386238	7.6905	0.0243582	7.79684	0.00159095
268	0.384855	7.69203	0.0239845	7.79935	0.00115387
270	0.383632	7.6868	0.0234495	7.79793	0.000546429
272	0.382405	7.68745	0.0230808	7.79783	0.000611085
274	0.381453	7.6831	0.025851	7.79776	0.000542302
276	0.380104	7.68205	0.0239001	7.79876	0.000625172
278	0.378976	7.6793	0.0231158	7.79999	0.00101469
280	0.377645	7.68048	0.0244847	7.8009	0.000615442
282	0.37665	7.6749	0.026219	7.80176	0.000559228
284	0.37528	7.67555	0.0253374	7.80309	0.000610295
286	0.374249	7.671	0.0232985	7.80361	0.000487116
288	0.373099	7.67002	0.0228522	7.80216	0.000702087
290	0.372782	7.66922	0.0245109	7.80257	0.000482992
292	0.374679	7.66617	0.0240349	7.41641	0.247951
294	0.373933	7.6604	0.0245146	7.13101	0.0283083
296	0.372638	7.66132	0.0234423	6.99489	0.0424972
298	0.372003	7.65798	0.0216258	6.91116	0.0179896
300	0.370758	7.65608	0.0225192	6.86551	0.0114745
302	0.369683	7.6558	0.0243997	6.83252	0.00819865
304	0.368721	7.65055	0.024698	6.81101	0.0069918
306	0.367169	7.64957	0.0216233	6.79624	0.00373843
308	0.36664	7.65025	0.0221805	6.80515	0.00639702
310	0.365551	7.65233	0.0235082	6.84181	0.0163952
312	0.365226	7.6497	0.0231396	6.91057	0.0231295
314	0.363687	7.649	0.0231279	6.98731	0.0227123
316	0.362111	7.64685	0.0198478	7.0669	0.0235263
318	0.361036	7.6489	0.0216569	7.15004	0.0239209
320	0.360137	7.67143	0.0179474	7.23548	0.0269789

## Sheet: Figure 4 (a), (b)
time [mins]	observation time [mins]	Saturation degree [w/w]	spatial avearge of pH (total)	1 s.t.d of spatial pH (total)	spatial avearge of pH (fine texture)	1 s.t.d of spatial pH (fine texture)	spatial avearge of pH (coarse texture)	1 s.t.d of spatial pH (coarse texture)
-44	0	1.84375	7.13506	0.11564	7.06293	0.0765605	7.1561	0.0870976
-43	1	1.78125	7.16091	0.112205	7.08991	0.0771359	7.18436	0.0855411
-42	2	1.75	7.17637	0.111791	7.10407	0.0811074	7.19782	0.0804448
-41	3	1.71875	7.18636	0.110185	7.11421	0.0782571	7.20972	0.078579
-40	4	1.6875	7.19471	0.109777	7.12437	0.0777534	7.21465	0.0768215
-39	5	1.6875	7.20179	0.10917	7.1298	0.0787482	7.22384	0.0740663
-38	6	1.65625	7.20733	0.108381	7.13658	0.0815446	7.23042	0.0687076
-37	7	1.625	7.21028	0.108386	7.13771	0.0788034	7.2342	0.0708275
-36	8	1.625	7.21555	0.109558	7.14245	0.0827995	7.23946	0.0698473
-35	9	1.59375	7.21644	0.108909	7.14295	0.0836735	7.24106	0.06813
-34	10	1.59375	7.22167	0.107703	7.14658	0.0852901	7.24761	0.0641482
-33	11	1.59375	7.22368	0.108738	7.14744	0.0860254	7.24684	0.0686805
-32	12	1.5625	7.22324	0.108599	7.14578	0.0827972	7.24988	0.0586705
-31	13	1.5	7.22727	0.10652	7.14843	0.0820713	7.25512	0.0621147
-30	14	1.5	7.22854	0.107756	7.14781	0.0830892	7.25939	0.0620166
-29	15	1.5	7.22967	0.108172	7.14994	0.0837347	7.26283	0.0600619
-28	16	1.46875	7.23265	0.108637	7.14918	0.0824663	7.26182	0.0581749
-27	17	1.46875	7.23347	0.10772	7.1574	0.0839184	7.26455	0.0619516
-26	18	1.46875	7.23532	0.108537	7.15452	0.0825355	7.26824	0.0550867
-25	19	1.40625	7.23696	0.105815	7.15823	0.0805178	7.27485	0.0506222
-24	20	1.4375	7.23774	0.107859	7.15605	0.0859842	7.2717	0.051374
-23	21	1.375	7.23863	0.108691	7.15712	0.08521	7.27371	0.0551099
-22	22	1.375	7.23998	0.109277	7.15964	0.0829147	7.27632	0.0559949
-21	23	1.3125	7.2406	0.108963	7.15254	0.0826515	7.27673	0.0533596
-20	24	1.3125	7.24305	0.10898	7.15952	0.087397	7.27803	0.060806
-19	25	1.28125	7.24378	0.108888	7.1588	0.0891696	7.27712	0.0553651
-18	26	1.28125	7.24429	0.108349	7.1608	0.0831269	7.28007	0.0522702
-17	27	1.21875	7.24697	0.108609	7.16322	0.0823678	7.2843	0.0543142
-16	28	1.25	7.2472	0.109081	7.16458	0.0839393	7.28039	0.0559149
-15	29	1.28125	7.24755	0.109304	7.16249	0.0861024	7.28308	0.0574355
-14	30	1.1875	7.24888	0.109931	7.15765	0.0846282	7.28985	0.0525237
-13	31	1.1875	7.25068	0.110784	7.16513	0.0847186	7.28875	0.0579096
-12	32	1.1875	7.2519	0.109962	7.16497	0.0809385	7.2907	0.0566646
-11	33	1.15625	7.25339	0.11014	7.1645	0.0841067	7.28985	0.0516214
-10	34	1.15625	7.25353	0.110559	7.16623	0.0876923	7.28979	0.0543015
-9	35	1.125	7.25409	0.111615	7.16584	0.0832444	7.29531	0.0547318
-8	36	1.125	7.25663	0.110968	7.1672	0.0838462	7.29668	0.0579135
-7	37	1.125	7.25948	0.112374	7.17294	0.0835234	7.30049	0.0572836
-6	38	1.0625	7.26088	0.113111	7.17188	0.0833872	7.30262	0.0562172
-5	39	1.09375	7.26062	0.113077	7.16481	0.087867	7.30536	0.0550149
-4	40	1.0625	7.26233	0.111475	7.1745	0.0825711	7.30425	0.0530357
-3	41	1.0625	7.26575	0.11426	7.1786	0.085447	7.30331	0.0550131
-2	42	0.96875	7.26835	0.114099	7.17611	0.0850509	7.30939	0.0564317
-1	43	1	7.26669	0.112608	7.17487	0.0820958	7.30771	0.05746
0	44	0.96875	7.2698	0.116511	7.17548	0.0831876	7.31329	0.0593601
1	45	0.9375	7.26932	0.115864	7.17292	0.0826751	7.31493	0.0626066
2	46	0.90625	7.27249	0.117145	7.17617	0.0833097	7.31612	0.0581077
3	47	0.875	7.27157	0.116884	7.17598	0.0822308	7.31918	0.0598837
4	48	0.875	7.27362	0.116061	7.17764	0.0828206	7.3143	0.061476
5	49	0.875	7.27698	0.117734	7.18118	0.0804695	7.32226	0.0653963
6	50	0.8125	7.27856	0.118403	7.17705	0.0822313	7.32695	0.0611864
7	51	0.84375	7.27987	0.119787	7.17782	0.0836708	7.32587	0.0661395
8	52	0.8125	7.28158	0.121632	7.1788	0.0832507	7.32929	0.0671122
9	53	0.78125	7.28135	0.119691	7.1828	0.082084	7.33154	0.0654483
10	54	0.8125	7.28059	0.120015	7.17392	0.0837259	7.32839	0.0643898
11	55	0.78125	7.28337	0.119557	7.17902	0.0840557	7.33142	0.064198
12	56	0.75	7.28477	0.120605	7.17752	0.0830437	7.33447	0.0666538
13	57	0.71875	7.28366	0.119953	7.18387	0.0825574	7.33223	0.0686286
14	58	0.71875	7.27582	0.122118	7.1766	0.0834255	7.32409	0.0697721
15	59	0.71875	7.26503	0.128573	7.17566	0.0834947	7.30863	0.0737163
16	60	0.6875	7.25599	0.136161	7.17344	0.0819416	7.29716	0.0698286
17	61	0.6875	7.24472	0.147412	7.1807	0.0810322	7.27983	0.0788207
18	62	0.65625	7.23526	0.158625	7.18078	0.0804941	7.26277	0.0891951
19	63	0.65625	7.22403	0.168403	7.17682	0.0831751	7.2372	0.108463
20	64	0.65625	7.21259	0.177496	7.17391	0.0808448	7.21035	0.125118
21	65	0.625	7.19996	0.187942	7.16903	0.0801187	7.17343	0.152156
22	66	0.59375	7.1899	0.197139	7.16675	0.083948	7.14043	0.18029
23	67	0.59375	7.17904	0.20465	7.16738	0.0823344	7.10139	0.201365
24	68	0.59375	7.16806	0.211957	7.16998	0.0822337	7.05289	0.214792
25	69	0.5625	7.15441	0.219368	7.16628	0.0842198	7.01486	0.227983
26	70	0.5625	7.14321	0.227668	7.16614	0.0812892	6.97201	0.240841
27	71	0.5625	7.13186	0.231768	7.16323	0.0794264	6.93561	0.244795
28	72	0.5	7.11628	0.239617	7.15596	0.078879	6.89789	0.257106
29	73	0.5	7.10584	0.248301	7.15593	0.0804069	6.86534	0.258219
30	74	0.5	7.09548	0.255257	7.16207	0.079641	6.82365	0.252954
31	75	0.5	7.08397	0.26362	7.16083	0.0803709	6.79014	0.254796
32	76	0.5	7.07424	0.271868	7.16579	0.0805714	6.74935	0.253517
33	77	0.46875	7.06319	0.279525	7.15656	0.0786492	6.716	0.247031
34	78	0.40625	7.05516	0.286092	7.15939	0.0804059	6.68877	0.24383
35	79	0.4375	7.04675	0.293382	7.15997	0.0804417	6.65981	0.240324
36	80	0.375	7.03813	0.296963	7.15394	0.0818753	6.63865	0.232937
37	81	0.375	7.03173	0.302369	7.15459	0.0763085	6.61383	0.228408
38	82	0.375	7.02605	0.307719	7.16584	0.0779147	6.5945	0.227245
39	83	0.375	7.02072	0.3119	7.15981	0.0761279	6.57833	0.219405
40	84	0.375	7.01649	0.315729	7.16166	0.0807549	6.56616	0.213784
41	85	0.34375	7.01023	0.317639	7.16029	0.0787246	6.55123	0.210253
42	86	0.375	7.00783	0.321012	7.15793	0.0776672	6.5431	0.208353
43	87	0.3125	7.00263	0.324477	7.16677	0.0770051	6.52627	0.19881
44	88	0.34375	6.99825	0.327758	7.15969	0.0764445	6.50896	0.191327
45	89	0.3125	6.99213	0.332116	7.16047	0.0790879	6.49096	0.184119
46	90	0.28125	6.98785	0.336209	7.16458	0.0747602	6.47397	0.175316
47	91	0.28125	6.98238	0.339691	7.16376	0.0777808	6.45937	0.170656
48	92	0.28125	6.97827	0.34313	7.16402	0.0783342	6.44897	0.167999
49	93	0.25	6.9747	0.345833	7.16452	0.0786944	6.44015	0.164815
50	94	0.21875	6.97243	0.346314	7.16674	0.0782905	6.43404	0.159341
51	95	0.25	6.96785	0.349666	7.16194	0.080887	6.42659	0.15782
52	96	0.21875	6.96389	0.350965	7.15986	0.0781347	6.42329	0.154426
53	97	0.1875	6.95972	0.352436	7.16147	0.0737272	6.41748	0.152134
54	98	0.1875	6.95373	0.355793	7.16415	0.0771528	6.40531	0.150912
55	99	0.1875	6.94533	0.356819	7.15584	0.0782838	6.40014	0.143316
56	100	0.09375	6.94184	0.362923	7.15657	0.0792585	6.39023	0.137642
57	101	0.1875	6.93617	0.366803	7.15532	0.0777253	6.37362	0.131986
58	102	0.125	6.92666	0.368472	7.15134	0.0772026	6.36127	0.122072
59	103	0.125	6.92072	0.372435	7.15746	0.0780884	6.35232	0.11766
60	104	0.0625	6.91011	0.375631	7.15277	0.0776938	6.3381	0.109266
61	105	0.125	6.90029	0.379029	7.14497	0.0786224	6.32219	0.104222
62	106	0.125	6.88437	0.386126	7.13964	0.0809556	6.30361	0.0981962
63	107	0.125	6.8699	0.394196	7.14035	0.0746113	6.2803	0.0908953
64	108	0.0625	6.85469	0.399626	7.13791	0.0821361	6.2594	0.0787209
65	109	0.0625	6.83612	0.405727	7.13026	0.0766631	6.24047	0.070159
66	110	0.0625	6.81635	0.412793	7.12581	0.0790276	6.22117	0.0585122
67	111	0.0625	6.79069	0.416663	7.12023	0.0754034	6.20134	0.045681
68	112	0.0625	6.76323	0.423523	7.10876	0.0786295	6.18415	0.0410712
69	113	0.03125	6.72841	0.426864	7.09965	0.078201	6.16298	0.038659
70	114	0.0625	6.68985	0.430744	7.08456	0.0801369	6.14026	0.0343978
71	115	0.0625	6.64523	0.428781	7.06158	0.0797093	6.11827	0.0472795
72	116	0.03125	6.59478	0.422805	7.04265	0.0739674	6.08623	0.0625019
73	117	0.03125	6.54016	0.414832	7.0209	0.070534	6.0598	0.0632825
74	118	0.03125	6.47651	0.399807	6.98084	0.0680639	6.03925	0.0662535
75	119	0.03125	6.40428	0.381169	6.91259	0.107429	6.01401	0.0719873
76	120	0.03125	6.32333	0.353449	6.80607	0.154894	5.98392	0.0843074
77	121	0.03125	6.23903	0.311581	6.6595	0.178184	5.96437	0.083017
78	122	0	6.15674	0.266487	6.48917	0.193461	5.94965	0.0852485
79	123	0	6.07156	0.211506	6.30299	0.183941	5.93045	0.0835459
80	124	0.03125	5.9873	0.157505	6.12776	0.169906	5.9191	0.0884833
81	125	0.03125	5.9249	0.127352	6.01074	0.150909	5.90679	0.0883094
82	126	0.0625	5.89076	0.121535	5.94399	0.134793	5.90055	0.0939972
83	127	0.03125	5.86996	0.121167	5.89963	0.133455	5.89508	0.094408
84	128	0	5.8551	0.119708	5.87372	0.129033	5.89371	0.0962658
85	129	0	5.84481	0.117376	5.85225	0.126634	5.88723	0.0921122
86	130	0	5.83557	0.118136	5.83397	0.123519	5.88659	0.091494
87	131	0.03125	5.82616	0.11708	5.82172	0.116514	5.88097	0.0993493
88	132	0.03125	5.82109	0.115856	5.8081	0.119607	5.87955	0.0978235
89	133	0	5.81319	0.118721	5.7917	0.123163	5.87737	0.0992009
90	134	0.03125	5.80749	0.120024	5.7768	0.119978	5.87583	0.100388
91	135	0.0625	5.80304	0.118315	5.77178	0.115089	5.87265	0.0944891
92	136	0	5.79864	0.119443	5.76309	0.111586	5.87131	0.0982864
93	137	-0.03125	5.7965	0.11844	5.75564	0.110162	5.87041	0.0951159
94	138	0.0625	5.79137	0.120214	5.74267	0.115779	5.86701	0.0959645
95	139	0.03125	5.78768	0.121841	5.7392	0.112099	5.86526	0.10287
96	140	0	5.78387	0.122237	5.73352	0.11059	5.86349	0.0986828
97	141	0.03125	5.78225	0.122882	5.72457	0.109251	5.86726	0.101095
98	142	0	5.77822	0.122534	5.72034	0.110681	5.85499	0.0964646
99	143	0	5.77658	0.121911	5.71785	0.105485	5.85512	0.0985156
100	144	0	5.77481	0.125258	5.70764	0.106023	5.86075	0.102348
101	145	0.03125	5.77216	0.125141	5.70671	0.108855	5.85758	0.100379
102	146	0.03125	5.77022	0.124066	5.6984	0.105148	5.85727	0.0945318
103	147	0	5.7694	0.126568	5.69657	0.108955	5.85397	0.101508
104	148	0	5.76751	0.126421	5.68919	0.106871	5.85955	0.0996862
105	149	0	5.76571	0.126283	5.69646	0.10818	5.85209	0.100348
106	150	0	5.76288	0.127704	5.68753	0.106392	5.85454	0.101892
107	151	0	5.76234	0.127153	5.68534	0.106306	5.84889	0.104415
108	152	0	5.76192	0.12568	5.68522	0.10143	5.84977	0.100834
109	153	0	5.75941	0.127349	5.68036	0.107776	5.85049	0.101916
110	154	0.03125	5.75973	0.126075	5.6822	0.104565	5.84969	0.0982392
111	155	-0.03125	5.75922	0.126919	5.68424	0.103053	5.84243	0.109163
112	156	0	5.75665	0.127304	5.67388	0.104356	5.85445	0.0982611
113	157	0	5.75332	0.126396	5.67434	0.100323	5.83781	0.0998837
114	158	0	5.75215	0.127075	5.67229	0.105415	5.84247	0.0962415
115	159	0	5.75087	0.126972	5.67227	0.102114	5.83476	0.102492
116	160	0	5.74994	0.127546	5.67008	0.102645	5.84078	0.107284
117	161	-0.03125	5.75208	0.127633	5.66728	0.100577	5.84449	0.102436
118	162	0	5.74959	0.127049	5.67154	0.104233	5.83626	0.103776
119	163	0	5.74818	0.127388	5.66693	0.100842	5.83704	0.102596
120	164	0	5.74673	0.128371	5.66147	0.103216	5.83581	0.100769
121	165	0	5.74642	0.128965	5.66178	0.101047	5.83993	0.1048
122	166	0	5.74379	0.128026	5.65782	0.103366	5.83302	0.101097
123	167	0	5.74411	0.128688	5.66049	0.099294	5.83478	0.105533
124	168	0	5.74169	0.128597	5.65861	0.101147	5.83267	0.103267
125	169	0	5.74059	0.128747	5.65653	0.102744	5.82608	0.107267
126	170	0.03125	5.74154	0.129144	5.65617	0.100191	5.83285	0.102953
127	171	0	5.74156	0.128916	5.65387	0.102763	5.83474	0.103061
128	172	0	5.73871	0.128936	5.64863	0.0984923	5.8288	0.106055
129	173	0	5.7391	0.128701	5.65316	0.10449	5.83309	0.0966102
130	174	0	5.73741	0.129538	5.64806	0.10132	5.82901	0.105234
131	175	0.03125	5.73516	0.130444	5.64969	0.102043	5.82724	0.109332
132	176	0	5.73718	0.128288	5.6492	0.100388	5.82971	0.102035
133	177	0	5.73571	0.129361	5.65167	0.103695	5.82681	0.107104
134	178	0	5.73467	0.128113	5.64669	0.0998569	5.82502	0.101764
135	179	0	5.73361	0.129148	5.64562	0.0947654	5.82848	0.105253
136	180	-0.03125	5.73172	0.129173	5.64444	0.101448	5.82595	0.102438
137	181	0	5.73307	0.129053	5.64573	0.097924	5.82732	0.0988685
138	182	0	5.72972	0.129337	5.63853	0.10284	5.82184	0.101708
139	183	-0.03125	5.72937	0.129206	5.64281	0.0973122	5.82093	0.105811
140	184	0	5.73049	0.128256	5.64501	0.0961501	5.82334	0.106093
141	185	0	5.72987	0.128131	5.64621	0.105075	5.81791	0.101141
142	186	-0.0625	5.72912	0.128539	5.64424	0.0986456	5.82219	0.101894
143	187	0	5.72952	0.130288	5.64084	0.0992797	5.82319	0.10787
144	188	-0.03125	5.72819	0.129787	5.64036	0.0994114	5.8209	0.104325
145	189	0	5.72764	0.129493	5.63787	0.0983587	5.82302	0.103413
146	190	0	5.72648	0.128052	5.6387	0.100239	5.81736	0.103673
147	191	0	5.72757	0.128942	5.63986	0.10221	5.81739	0.10185
148	192	0	5.72449	0.129558	5.63355	0.0976482	5.82107	0.101723
149	193	0	5.72343	0.130111	5.62862	0.101347	5.81623	0.106646
150	194	0	5.72403	0.130034	5.63391	0.0973544	5.81911	0.107015
151	195	0	5.72406	0.12969	5.63572	0.104919	5.81574	0.1033
152	196	0	5.72149	0.129544	5.63565	0.100352	5.81372	0.104924
153	197	0	5.72318	0.129349	5.63763	0.102074	5.81677	0.103691
154	198	0	5.72174	0.128288	5.63176	0.095285	5.81267	0.101094
155	199	0	5.71999	0.128613	5.63022	0.0982777	5.81303	0.103964
156	200	-0.03125	5.72009	0.129092	5.6299	0.0977474	5.81594	0.103076
157	201	0	5.7191	0.130097	5.63111	0.0965973	5.81202	0.106171
158	202	0	5.71781	0.129475	5.62168	0.0995686	5.81165	0.104575
159	203	-0.03125	5.71995	0.128911	5.63177	0.101445	5.807	0.100022
160	204	-0.03125	5.71757	0.129478	5.62353	0.0985942	5.80738	0.103034
161	205	0	5.71721	0.129362	5.62797	0.0977206	5.80919	0.105014
162	206	0	5.7158	0.129304	5.62523	0.095475	5.80672	0.104227
163	207	0	5.71694	0.129097	5.63149	0.0993698	5.80774	0.104328
164	208	0	5.71601	0.127908	5.62437	0.0961114	5.80405	0.104209
165	209	0	5.7145	0.13023	5.62514	0.0948457	5.80538	0.106824
166	210	0	5.71551	0.129551	5.62286	0.0952329	5.81163	0.106363
167	211	0	5.71485	0.12918	5.62581	0.0963502	5.80643	0.103613
168	212	-0.03125	5.71358	0.129927	5.62301	0.0951186	5.80775	0.101335
169	213	-0.03125	5.71272	0.128926	5.62434	0.0991383	5.80393	0.104569
170	214	-0.03125	5.71305	0.129087	5.62644	0.0982772	5.80125	0.108327
171	215	0	5.71206	0.128849	5.6233	0.0959314	5.80183	0.106363
172	216	0	5.71088	0.129637	5.62111	0.0971473	5.80235	0.10507
173	217	0	5.70878	0.128885	5.62104	0.0961681	5.79562	0.106815
174	218	-0.03125	5.71011	0.129209	5.61928	0.103007	5.80119	0.103153
175	219	0	5.71093	0.130052	5.6218	0.104177	5.80161	0.0993036
176	220	0	5.70866	0.129942	5.61627	0.097853	5.79956	0.106649
177	221	0	5.70951	0.130777	5.61762	0.0955811	5.80057	0.110867
178	222	0	5.70744	0.129197	5.62038	0.0991718	5.80403	0.102975
179	223	0	5.708	0.129938	5.61764	0.101767	5.7974	0.104695
180	224	0	5.70772	0.129069	5.61726	0.101582	5.79931	0.10167
181	225	0	5.7065	0.128804	5.61932	0.0969745	5.79256	0.110193
182	226	0	5.70477	0.130859	5.61609	0.0978431	5.79937	0.106666
183	227	0	5.70643	0.129448	5.62029	0.103173	5.80015	0.113542
184	228	0	5.70477	0.13139	5.60964	0.0991072	5.79521	0.104626
185	229	0	5.7044	0.128708	5.61423	0.0920528	5.79995	0.10762
186	230	0	5.70547	0.129476	5.61831	0.100236	5.79755	0.105173
187	231	0	5.70444	0.130561	5.61416	0.101586	5.80014	0.102694
188	232	0	5.70222	0.129805	5.61247	0.10365	5.7893	0.107319
189	233	0	5.70411	0.13132	5.60855	0.0958371	5.80454	0.104429
190	234	0	5.70423	0.130067	5.61862	0.102421	5.79923	0.10837
191	235	0	5.7046	0.130263	5.61797	0.100081	5.79519	0.105868
192	236	0	5.70085	0.130718	5.60922	0.0998836	5.79778	0.106839
193	237	-0.03125	5.69993	0.129879	5.60987	0.101025	5.79381	0.101928
194	238	-0.03125	5.69895	0.130534	5.60701	0.0984383	5.79207	0.107034
195	239	0	5.70018	0.130726	5.60987	0.105426	5.79456	0.107135
196	240	0	5.70038	0.130463	5.60622	0.100624	5.79077	0.104295
197	241	0	5.69816	0.130608	5.60385	0.0981783	5.79389	0.106466
198	242	0	5.69836	0.129139	5.61179	0.0957195	5.79333	0.107204
199	243	0	5.69839	0.130749	5.60094	0.104271	5.79215	0.104764
200	244	0	5.69768	0.131726	5.60446	0.10201	5.79253	0.108689
201	245	0	5.69682	0.130537	5.60288	0.0984242	5.79021	0.106223
202	246	0	5.69686	0.12845	5.60709	0.0958028	5.78875	0.104637
203	247	0	5.69769	0.130095	5.60763	0.102335	5.78931	0.104321
204	248	0	5.69388	0.129748	5.60288	0.096888	5.78612	0.103358
205	249	0	5.69434	0.130476	5.60301	0.104261	5.78372	0.108497
206	250	0	5.69412	0.130294	5.60124	0.0934073	5.78815	0.107884
207	251	0	5.69326	0.129836	5.60468	0.0992238	5.78429	0.107622
208	252	-0.03125	5.69351	0.130449	5.60447	0.0999958	5.79074	0.10466
209	253	0	5.6924	0.129295	5.60369	0.0992851	5.78195	0.108023
210	254	-0.03125	5.69202	0.128782	5.59994	0.0953723	5.78147	0.109257
211	255	0	5.69098	0.130348	5.60196	0.103798	5.77804	0.109369
212	256	0	5.68906	0.131047	5.59244	0.103614	5.78017	0.105018
213	257	0	5.69258	0.130451	5.60373	0.101873	5.78876	0.103476
214	258	-0.03125	5.68881	0.13088	5.59717	0.105021	5.7797	0.104679
215	259	0	5.68824	0.130614	5.59062	0.103665	5.77977	0.103015
216	260	0	5.68889	0.13013	5.59921	0.104588	5.78246	0.104586
217	261	0	5.68745	0.129051	5.59513	0.0943555	5.77648	0.109016
218	262	0	5.68731	0.128593	5.5955	0.10009	5.77785	0.102213
219	263	0	5.689	0.130325	5.59874	0.0995198	5.78411	0.101561
220	264	0	5.68799	0.129632	5.59751	0.104515	5.78269	0.104004
221	265	0	5.68674	0.1289	5.59208	0.0928488	5.77678	0.109073
222	266	0	5.688	0.130274	5.59783	0.0998359	5.77888	0.111068
223	267	0	5.68822	0.129194	5.60199	0.0991837	5.78106	0.105927
224	268	0	5.68546	0.12804	5.59921	0.0909072	5.77142	0.109539
225	269	0	5.68422	0.129586	5.58894	0.0976724	5.77603	0.108453
226	270	0	5.68334	0.13089	5.58984	0.097893	5.7792	0.105077
227	271	0	5.68245	0.127974	5.58822	0.0945848	5.77759	0.106127
228	272	0	5.68445	0.130382	5.59224	0.0910198	5.77692	0.109899
229	273	0	5.6837	0.129623	5.5917	0.0990478	5.77466	0.109463
230	274	-0.03125	5.68371	0.131304	5.593	0.0978852	5.77452	0.111751
231	275	0	5.68203	0.131217	5.58676	0.103983	5.77589	0.10748
232	276	0	5.68173	0.130615	5.59009	0.105851	5.77802	0.107666
233	277	0	5.68167	0.131642	5.59008	0.0986701	5.77428	0.106277
234	278	0	5.68222	0.129726	5.59149	0.0926484	5.77396	0.112299
235	279	0	5.67974	0.129042	5.58848	0.0998319	5.76463	0.108008
236	280	-0.03125	5.67812	0.131392	5.58688	0.102337	5.76666	0.108012
237	281	0	5.68071	0.130459	5.58497	0.0938922	5.77103	0.110044
238	282	0	5.68	0.129231	5.58941	0.104612	5.76686	0.105549
239	283	0	5.68113	0.130302	5.59145	0.0957533	5.77775	0.10397
240	284	-0.0625	5.67852	0.132069	5.58519	0.101353	5.76982	0.113813
241	285	0	5.67648	0.129718	5.58138	0.0940823	5.77129	0.10544
242	286	0	5.67705	0.129078	5.58402	0.100823	5.77085	0.102607
243	287	-0.03125	5.6753	0.130224	5.58185	0.0997806	5.76301	0.109279
244	288	-0.03125	5.67786	0.130086	5.58623	0.0942719	5.76954	0.108795
245	289	0	5.677	0.129585	5.58785	0.0964565	5.77176	0.108119
246	290	0	5.67666	0.129448	5.58219	0.0997393	5.76625	0.107126
247	291	0	5.6792	0.131283	5.59083	0.101476	5.77123	0.107166
248	292	0	5.67555	0.130654	5.58043	0.101914	5.76805	0.106396
249	293	0	5.6753	0.1301	5.57928	0.0967589	5.76211	0.110451
250	294	0	5.67418	0.130152	5.58093	0.0964693	5.76726	0.107754
251	295	0	5.67343	0.132093	5.5773	0.104344	5.76426	0.114182
252	296	0	5.67318	0.130395	5.57939	0.0990583	5.76523	0.107725
253	297	0	5.67432	0.130857	5.57302	0.0960853	5.76882	0.103828
254	298	0	5.67358	0.130237	5.57733	0.102531	5.76656	0.105089
255	299	0	5.67337	0.129887	5.58084	0.101576	5.76458	0.108383

## Sheet: Figure 4 (c),(d)
time [mins]	observation time [mins]	Saturation degree [w/w]	spatial avearge of pH (total region, CO2 = 400ppm)	1 s.t.d. of spatial pH (total region, CO2 = 400ppm)		time [mins]	observation time [mins]	Saturation degree [w/w]	spatial avearge of pH (total region, CO2 = 4000ppm)	1 s.t.d. of spatial pH (total region, CO2 = 4000ppm)		time [mins]	Saturation degree [w/w]	spatial avearge of pH (total region, CO2 = 40000ppm)	1 s.t.d. of spatial pH (total region, CO2 = 40000ppm)
-44	0	1.84	7.14	0.116		-3	0	0.78125	7.07127	0.107977		0	0.984375	7.05395	0.0828942
-43	1	1.78	7.16	0.112		-2	1	1.03125	7.07331	0.10748		2	0.921875	7.03101	0.0736039
-42	2	1.75	7.18	0.112		-1	2	1.03125	7.07768	0.108591		4	0.859375	7.02085	0.0669253
-41	3	1.72	7.19	0.11		0	3	1	7.08277	0.109793		6	0.859375	7.01338	0.0624332
-40	4	1.69	7.19	0.11		1	4	1	7.08835	0.112276		8	0.84375	7.01092	0.0613146
-39	5	1.69	7.2	0.109		2	5	0.9375	7.0887	0.111927		10	0.8125	7.0083	0.060019
-38	6	1.66	7.21	0.108		3	6	0.9375	7.0936	0.113968		12	0.765625	7.00649	0.0604649
-37	7	1.63	7.21	0.108		4	7	0.96875	7.09702	0.114239		14	0.75	6.99797	0.065475
-36	8	1.63	7.22	0.11		5	8	0.9375	7.10237	0.115923		16	0.734375	6.97582	0.0972689
-35	9	1.59	7.22	0.109		6	9	0.875	7.10423	0.117581		18	0.703125	6.94424	0.133748
-34	10	1.59	7.22	0.108		7	10	0.84375	7.10798	0.11762		20	0.671875	6.90785	0.168377
-33	11	1.59	7.22	0.109		8	11	0.84375	7.10976	0.120247		22	0.609375	6.86112	0.205174
-32	12	1.56	7.22	0.109		9	12	0.84375	7.11371	0.120824		24	0.609375	6.80993	0.244888
-31	13	1.5	7.23	0.107		10	13	0.84375	7.11719	0.121839		26	0.59375	6.75654	0.282279
-30	14	1.5	7.23	0.108		11	14	0.8125	7.11919	0.121724		28	0.53125	6.70716	0.312429
-29	15	1.5	7.23	0.108		12	15	0.8125	7.11772	0.121964		30	0.546875	6.67285	0.330078
-28	16	1.47	7.23	0.109		13	16	0.8125	7.12071	0.122491		32	0.515625	6.65067	0.339814
-27	17	1.47	7.23	0.108		14	17	0.8125	7.12221	0.12285		34	0.5	6.63496	0.344677
-26	18	1.47	7.24	0.109		15	18	0.8125	7.12209	0.123423		36	0.453125	6.62439	0.347571
-25	19	1.41	7.24	0.106		16	19	0.75	7.12193	0.124022		38	0.4375	6.61523	0.350151
-24	20	1.44	7.24	0.108		17	20	0.75	7.11637	0.126564		40	0.421875	6.60956	0.351243
-23	21	1.38	7.24	0.109		18	21	0.75	7.11106	0.130561		42	0.375	6.60614	0.35347
-22	22	1.38	7.24	0.109		19	22	0.75	7.10413	0.139521		44	0.34375	6.60042	0.354133
-21	23	1.31	7.24	0.109		20	23	0.71875	7.09287	0.148579		46	0.3125	6.59422	0.354075
-20	24	1.31	7.24	0.109		21	24	0.6875	7.08184	0.158176		48	0.3125	6.59231	0.356373
-19	25	1.28	7.24	0.109		22	25	0.6875	7.06917	0.16656		50	0.296875	6.58588	0.358766
-18	26	1.28	7.24	0.108		23	26	0.6875	7.05147	0.17317		52	0.234375	6.58047	0.361185
-17	27	1.22	7.25	0.109		24	27	0.6875	7.03309	0.183485		54	0.21875	6.57394	0.364795
-16	28	1.25	7.25	0.109		25	28	0.6875	7.01175	0.196425		56	0.203125	6.57014	0.365136
-15	29	1.28	7.25	0.109		26	29	0.625	6.98772	0.211967		58	0.1875	6.56782	0.365086
-14	30	1.19	7.25	0.11		27	30	0.625	6.96672	0.227091		60	0.1875	6.56476	0.367167
-13	31	1.19	7.25	0.111		28	31	0.625	6.94544	0.242281		62	0.125	6.55885	0.369128
-12	32	1.19	7.25	0.11		29	32	0.625	6.92599	0.256297		64	0.125	6.5538	0.372512
-11	33	1.16	7.25	0.11		30	33	0.59375	6.90544	0.271164		66	0.09375	6.54532	0.375205
-10	34	1.16	7.25	0.111		31	34	0.5625	6.88864	0.285293		68	0.0625	6.53131	0.379677
-9	35	1.13	7.25	0.112		32	35	0.5625	6.87249	0.2954		70	0.0625	6.50752	0.386109
-8	36	1.13	7.26	0.111		33	36	0.5625	6.86146	0.306348		72	0.0625	6.46981	0.395192
-7	37	1.13	7.26	0.112		34	37	0.53125	6.85096	0.313271		74	0.046875	6.40975	0.406884
-6	38	1.06	7.26	0.113		35	38	0.53125	6.84061	0.319785		76	0.0625	6.32531	0.39888
-5	39	1.09	7.26	0.113		36	39	0.5	6.83352	0.325455		78	0.046875	6.21695	0.374827
-4	40	1.06	7.26	0.111		37	40	0.5	6.82793	0.331265		80	0.015625	6.08201	0.325071
-3	41	1.06	7.27	0.114		38	41	0.5	6.8256	0.334642		82	0.0625	5.91657	0.238981
-2	42	0.969	7.27	0.114		39	42	0.5	6.8198	0.338137		84	0.03125	5.74912	0.148379
-1	43	1	7.27	0.113		40	43	0.46875	6.81897	0.340701		86	0.046875	5.67754	0.132373
0	44	0.969	7.27	0.117		41	44	0.4375	6.81665	0.341373		88	0.046875	5.65261	0.135358
1	45	0.938	7.27	0.116		42	45	0.4375	6.81535	0.341941		90	0.046875	5.63871	0.138475
2	46	0.906	7.27	0.117		43	46	0.4375	6.81477	0.343208		92	0.0625	5.62384	0.139642
3	47	0.875	7.27	0.117		44	47	0.4375	6.81265	0.348198		94	0.0625	5.61551	0.142899
4	48	0.875	7.27	0.116		45	48	0.375	6.80728	0.350319		96	0.046875	5.60899	0.145667
5	49	0.875	7.28	0.118		46	49	0.375	6.79915	0.354957		98	0.046875	5.60117	0.148087
6	50	0.813	7.28	0.118		47	50	0.375	6.79611	0.356198		100	0	5.59797	0.148476
7	51	0.844	7.28	0.12		48	51	0.375	6.79395	0.35754		102	0.0625	5.59656	0.150282
8	52	0.813	7.28	0.122		49	52	0.34375	6.791	0.359933		104	0.046875	5.59212	0.151421
9	53	0.781	7.28	0.12		50	53	0.34375	6.78812	0.361552		106	0.0625	5.58986	0.154084
10	54	0.813	7.28	0.12		51	54	0.3125	6.78608	0.362952		108	0.046875	5.58505	0.153457
11	55	0.781	7.28	0.12		52	55	0.3125	6.78516	0.366198		110	0.046875	5.58004	0.154975
12	56	0.75	7.28	0.121		53	56	0.3125	6.78187	0.365812		112	0.03125	5.5789	0.1553
13	57	0.719	7.28	0.12		54	57	0.25	6.77977	0.365337		114	0.03125	5.57775	0.156989
14	58	0.719	7.28	0.122		55	58	0.25	6.77868	0.370153		116	0.03125	5.57452	0.156633
15	59	0.719	7.27	0.129		56	59	0.25	6.77384	0.370906		118	0.046875	5.57435	0.156494
16	60	0.688	7.26	0.136		57	60	0.25	6.76865	0.373449		120	0.046875	5.57279	0.157035
17	61	0.688	7.24	0.147		58	61	0.21875	6.76178	0.377094		122	0.046875	5.57028	0.156591
18	62	0.656	7.24	0.159		59	62	0.25	6.75322	0.38038
19	63	0.656	7.22	0.168		60	63	0.21875	6.74499	0.384756
20	64	0.656	7.21	0.177		61	64	0.1875	6.73753	0.386426
21	65	0.625	7.2	0.188		62	65	0.1875	6.72916	0.391155
22	66	0.594	7.19	0.197		63	66	0.1875	6.72487	0.394432
23	67	0.594	7.18	0.205		64	67	0.1875	6.7186	0.397392
24	68	0.594	7.17	0.212		65	68	0.125	6.7125	0.40071
25	69	0.563	7.15	0.219		66	69	0.15625	6.70293	0.402826
26	70	0.563	7.14	0.228		67	70	0.125	6.69481	0.405388
27	71	0.563	7.13	0.232		68	71	0.125	6.68468	0.407732
28	72	0.5	7.12	0.24		69	72	0.125	6.67298	0.411824
29	73	0.5	7.11	0.248		70	73	0.125	6.66019	0.416853
30	74	0.5	7.1	0.255		71	74	0.125	6.64767	0.418272
31	75	0.5	7.08	0.264		72	75	0.125	6.62808	0.424325
32	76	0.5	7.07	0.272		73	76	0.09375	6.60697	0.429028
33	77	0.469	7.06	0.28		74	77	0.0625	6.58036	0.434283
34	78	0.406	7.06	0.286		75	78	0.0625	6.54833	0.441426
35	79	0.438	7.05	0.293		76	79	0.0625	6.50733	0.445068
36	80	0.375	7.04	0.297		77	80	0.03125	6.46149	0.445614
37	81	0.375	7.03	0.302		78	81	0.0625	6.40908	0.438655
38	82	0.375	7.03	0.308		79	82	0.0625	6.34514	0.425342
39	83	0.375	7.02	0.312		80	83	0.0625	6.2665	0.400527
40	84	0.375	7.02	0.316		81	84	0.0625	6.18405	0.367408
41	85	0.344	7.01	0.318		82	85	0.03125	6.09746	0.325734
42	86	0.375	7.01	0.321		83	86	0.0625	6.00727	0.279298
43	87	0.313	7	0.324		84	87	0.0625	5.92178	0.22697
44	88	0.344	7	0.328		85	88	0.03125	5.84818	0.180132
45	89	0.313	6.99	0.332		86	89	0.0625	5.78871	0.148979
46	90	0.281	6.99	0.336		87	90	0.0625	5.7507	0.137883
47	91	0.281	6.98	0.34		88	91	0.0625	5.73007	0.133248
48	92	0.281	6.98	0.343		89	92	0.0625	5.71304	0.131205
49	93	0.25	6.97	0.346		90	93	0.0625	5.70671	0.130542
50	94	0.219	6.97	0.346		91	94	0.0625	5.69798	0.129804
51	95	0.25	6.97	0.35		92	95	0.0625	5.68797	0.128832
52	96	0.219	6.96	0.351		93	96	0.0625	5.6826	0.127495
53	97	0.188	6.96	0.352		94	97	0.0625	5.67492	0.128139
54	98	0.188	6.95	0.356		95	98	0.03125	5.6712	0.12793
55	99	0.188	6.95	0.357		96	99	0.0625	5.66794	0.129214
56	100	0.0938	6.94	0.363		97	100	0.03125	5.66446	0.128604
57	101	0.188	6.94	0.367		98	101	0.0625	5.6602	0.131153
58	102	0.125	6.93	0.368		99	102	0.0625	5.65874	0.128515
59	103	0.125	6.92	0.372		100	103	0.0625	5.65414	0.131546
60	104	0.0625	6.91	0.376		101	104	0.0625	5.65231	0.131178
61	105	0.125	6.9	0.379		102	105	0.0625	5.6536	0.132293
62	106	0.125	6.88	0.386		103	106	0.03125	5.64697	0.132987
63	107	0.125	6.87	0.394		104	107	0.0625	5.64554	0.132945
64	108	0.0625	6.85	0.4		105	108	0.0625	5.64358	0.134515
65	109	0.0625	6.84	0.406		106	109	0.0625	5.64538	0.133303
66	110	0.0625	6.82	0.413		107	110	0.0625	5.64059	0.134693
67	111	0.0625	6.79	0.417		108	111	0.0625	5.64102	0.134961
68	112	0.0625	6.76	0.424		109	112	0.0625	5.6392	0.136752
69	113	0.0313	6.73	0.427		110	113	0.0625	5.63607	0.133499
70	114	0.0625	6.69	0.431		111	114	0.03125	5.63558	0.137042
71	115	0.0625	6.65	0.429		112	115	0.03125	5.63542	0.135265
72	116	0.0313	6.59	0.423		113	116	0.0625	5.63197	0.137957
73	117	0.0313	6.54	0.415		114	117	0.03125	5.63283	0.137043
74	118	0.0313	6.48	0.4		115	118	0.0625	5.63149	0.137998
75	119	0.0313	6.4	0.381		116	119	0.0625	5.62845	0.138729
76	120	0.0313	6.32	0.353		117	120	0.0625	5.6291	0.138414
77	121	0.0313	6.24	0.312		118	121	0.0625	5.62761	0.137413
78	122	0	6.16	0.266		119	122	0.0625	5.62887	0.137981
79	123	0	6.07	0.212		120	123	0.03125	5.62579	0.137429
80	124	0.0313	5.99	0.158		121	124	0.0625	5.62391	0.140448
81	125	0.0313	5.92	0.127		122	125	0.0625	5.62472	0.139122
82	126	0.0625	5.89	0.122		123	126	0.0625	5.62183	0.138891
83	127	0.0313	5.87	0.121		124	127	0.03125	5.62278	0.138735
84	128	0	5.86	0.12		125	128	0.0625	5.62089	0.140671
85	129	0	5.84	0.117		126	129	0.0625	5.62032	0.138744
86	130	0	5.84	0.118		127	130	0.0625	5.62086	0.139047
87	131	0.0313	5.83	0.117		128	131	0.0625	5.61722	0.140499
88	132	0.0313	5.82	0.116		129	132	0.0625	5.61877	0.138307
89	133	0	5.81	0.119		130	133	0.0625	5.61685	0.140837
90	134	0.0313	5.81	0.12		131	134	0.0625	5.61696	0.140089
91	135	0.0625	5.8	0.118		132	135	0.03125	5.61464	0.139295
92	136	0	5.8	0.119		133	136	0.0625	5.61415	0.140939
93	137	-0.0313	5.8	0.118		134	137	0.0625	5.61347	0.141399
94	138	0.0625	5.79	0.12		135	138	0.03125	5.61434	0.14025
95	139	0.0313	5.79	0.122		136	139	0.0625	5.61187	0.140999
96	140	0	5.78	0.122		137	140	0.0625	5.61089	0.141297
97	141	0.0313	5.78	0.123		138	141	0.0625	5.6129	0.141107
98	142	0	5.78	0.123		139	142	0.0625	5.61079	0.142345
99	143	0	5.78	0.122		140	143	0.0625	5.60799	0.141616
100	144	0	5.77	0.125		141	144	0.0625	5.60799	0.142388
101	145	0.0313	5.77	0.125		142	145	0.0625	5.60956	0.142544
102	146	0.0313	5.77	0.124		143	146	0.0625	5.61004	0.141247
103	147	0	5.77	0.127		144	147	0.0625	5.60869	0.141084
104	148	0	5.77	0.126		145	148	0.0625	5.60553	0.144178
105	149	0	5.77	0.126		146	149	0.0625	5.60683	0.143794
106	150	0	5.76	0.128		147	150	0.0625	5.60661	0.141868
107	151	0	5.76	0.127		148	151	0.0625	5.60363	0.141602
108	152	0	5.76	0.126		149	152	0.0625	5.60494	0.143742
109	153	0	5.76	0.127		150	153	0.0625	5.60522	0.141581
110	154	0.0313	5.76	0.126		151	154	0.0625	5.60407	0.144865
111	155	-0.0313	5.76	0.127		152	155	0.0625	5.6034	0.142015
112	156	0	5.76	0.127		153	156	0.0625	5.60053	0.143461
113	157	0	5.75	0.126		154	157	0.0625	5.60348	0.143513
114	158	0	5.75	0.127		155	158	0.0625	5.59949	0.143929
115	159	0	5.75	0.127		156	159	0.0625	5.60366	0.141267
116	160	0	5.75	0.128		157	160	0.0625	5.59954	0.142269
117	161	-0.0313	5.75	0.128		158	161	0.0625	5.59809	0.143879
118	162	0	5.75	0.127		159	162	0.0625	5.59863	0.144808
119	163	0	5.75	0.127		160	163	0.0625	5.59813	0.144188
120	164	0	5.75	0.128		161	164	0.03125	5.5973	0.143959
121	165	0	5.75	0.129		162	165	0.0625	5.59707	0.145468
122	166	0	5.74	0.128		163	166	0.0625	5.59559	0.145695
123	167	0	5.74	0.129		164	167	0.0625	5.59598	0.14554
124	168	0	5.74	0.129		165	168	0.03125	5.59528	0.143453
125	169	0	5.74	0.129		166	169	0.0625	5.5961	0.14471
126	170	0.0313	5.74	0.129		167	170	0.0625	5.59628	0.145441
127	171	0	5.74	0.129		168	171	0.0625	5.59585	0.142734
128	172	0	5.74	0.129		169	172	0.03125	5.59481	0.144833
129	173	0	5.74	0.129		170	173	0.03125	5.5935	0.145725
130	174	0	5.74	0.13		171	174	0.0625	5.59336	0.145679
131	175	0.0313	5.74	0.13		172	175	0.0625	5.5951	0.143602
132	176	0	5.74	0.128		173	176	0.0625	5.5902	0.14541
133	177	0	5.74	0.129		174	177	0.03125	5.59192	0.145242
134	178	0	5.73	0.128		175	178	0.0625	5.59235	0.14489
135	179	0	5.73	0.129		176	179	0.0625	5.59119	0.144621
136	180	-0.0313	5.73	0.129
137	181	0	5.73	0.129
138	182	0	5.73	0.129
139	183	-0.0313	5.73	0.129
140	184	0	5.73	0.128
141	185	0	5.73	0.128
142	186	-0.0625	5.73	0.129
143	187	0	5.73	0.13
144	188	-0.0313	5.73	0.13
145	189	0	5.73	0.129
146	190	0	5.73	0.128
147	191	0	5.73	0.129
148	192	0	5.72	0.13
149	193	0	5.72	0.13
150	194	0	5.72	0.13
151	195	0	5.72	0.13
152	196	0	5.72	0.13
153	197	0	5.72	0.129
154	198	0	5.72	0.128
155	199	0	5.72	0.129
156	200	-0.0313	5.72	0.129
157	201	0	5.72	0.13
158	202	0	5.72	0.129
159	203	-0.0313	5.72	0.129
160	204	-0.0313	5.72	0.129
161	205	0	5.72	0.129
162	206	0	5.72	0.129
163	207	0	5.72	0.129
164	208	0	5.72	0.128
165	209	0	5.71	0.13
166	210	0	5.72	0.13
167	211	0	5.71	0.129
168	212	-0.0313	5.71	0.13
169	213	-0.0313	5.71	0.129
170	214	-0.0313	5.71	0.129
171	215	0	5.71	0.129
172	216	0	5.71	0.13
173	217	0	5.71	0.129
174	218	-0.0313	5.71	0.129
175	219	0	5.71	0.13
176	220	0	5.71	0.13
177	221	0	5.71	0.131
178	222	0	5.71	0.129
179	223	0	5.71	0.13
180	224	0	5.71	0.129
181	225	0	5.71	0.129
182	226	0	5.7	0.131
183	227	0	5.71	0.129
184	228	0	5.7	0.131
185	229	0	5.7	0.129
186	230	0	5.71	0.129
187	231	0	5.7	0.131
188	232	0	5.7	0.13
189	233	0	5.7	0.131
190	234	0	5.7	0.13
191	235	0	5.7	0.13
192	236	0	5.7	0.131
193	237	-0.0313	5.7	0.13
194	238	-0.0313	5.7	0.131
195	239	0	5.7	0.131
196	240	0	5.7	0.13
197	241	0	5.7	0.131
198	242	0	5.7	0.129
199	243	0	5.7	0.131
200	244	0	5.7	0.132
201	245	0	5.7	0.131
202	246	0	5.7	0.128
203	247	0	5.7	0.13
204	248	0	5.69	0.13
205	249	0	5.69	0.13
206	250	0	5.69	0.13
207	251	0	5.69	0.13
208	252	-0.0313	5.69	0.13
209	253	0	5.69	0.129
210	254	-0.0313	5.69	0.129
211	255	0	5.69	0.13
212	256	0	5.69	0.131
213	257	0	5.69	0.13
214	258	-0.0313	5.69	0.131
215	259	0	5.69	0.131
216	260	0	5.69	0.13
217	261	0	5.69	0.129
218	262	0	5.69	0.129
219	263	0	5.69	0.13
220	264	0	5.69	0.13
221	265	0	5.69	0.129
222	266	0	5.69	0.13
223	267	0	5.69	0.129
224	268	0	5.69	0.128
225	269	0	5.68	0.13
226	270	0	5.68	0.131
227	271	0	5.68	0.128
228	272	0	5.68	0.13
229	273	0	5.68	0.13
230	274	-0.0313	5.68	0.131
231	275	0	5.68	0.131
232	276	0	5.68	0.131
233	277	0	5.68	0.132
234	278	0	5.68	0.13
235	279	0	5.68	0.129
236	280	-0.0313	5.68	0.131
237	281	0	5.68	0.13
238	282	0	5.68	0.129
239	283	0	5.68	0.13
240	284	-0.0625	5.68	0.132
241	285	0	5.68	0.13
242	286	0	5.68	0.129
243	287	-0.0313	5.68	0.13
244	288	-0.0313	5.68	0.13
245	289	0	5.68	0.13
246	290	0	5.68	0.129
247	291	0	5.68	0.131
248	292	0	5.68	0.131
249	293	0	5.68	0.13
250	294	0	5.67	0.13
251	295	0	5.67	0.132
252	296	0	5.67	0.13
253	297	0	5.67	0.131
254	298	0	5.67	0.13
255	299	0	5.67	0.13

## Sheet: Figure 5 (a)
time [hr]	average degree of gas percolation [-]	1 s.t.d. degree of gas percolation [-]		time [hr]	Degree of saturation in %	hydration degree of saturation
-95.9167	1	0		0.0833333	98.7865	0.987865
-95.8333	1	0		0.166667	98.7829	0.987829
-95.75	1	0		0.25	98.7795	0.987795
-95.6667	1	0		0.333333	98.7764	0.987764
-95.5833	1	0		0.416667	98.7735	0.987735
-95.5	1	0		0.5	98.7707	0.987707
-95.4167	1	0		0.583333	98.7681	0.987681
-95.3333	1	0		0.666667	98.7657	0.987657
-95.25	1	0		0.75	98.7633	0.987633
-95.1667	1	0		0.833333	98.7611	0.987611
-95.0833	1	0		0.916667	98.7589	0.987589
-95	1	0		1	98.7569	0.987569
-94.9167	1	0		1.08333	98.7549	0.987549
-94.8333	1	0		1.16667	98.7531	0.987531
-94.75	1	0		1.25	98.7513	0.987513
-94.6667	1	0		1.33333	98.7496	0.987496
-94.5833	1	0		1.41667	98.7479	0.987479
-94.5	1	0		1.5	98.7463	0.987463
-94.4167	1	0		1.58333	98.7448	0.987448
-94.3333	1	0		1.66667	98.7433	0.987433
-94.25	1	0		1.75	98.7419	0.987419
-94.1667	1	0		1.83333	98.7405	0.987405
-94.0833	1	0		1.91667	98.7391	0.987391
-94	1	0		2	98.7378	0.987378
-93.9167	1	0		2.08333	98.7366	0.987366
-93.8333	1	0		2.16667	98.7353	0.987353
-93.75	1	0		2.25	98.7342	0.987342
-93.6667	1	0		2.33333	98.733	0.98733
-93.5833	1	0		2.41667	98.7319	0.987319
-93.5	1	0		2.5	98.7308	0.987308
-93.4167	1	0		2.58333	98.7297	0.987297
-93.3333	1	0		2.66667	98.7038	0.987038
-93.25	1	0		2.75	98.5384	0.985384
-93.1667	1	0		2.83333	98.234	0.98234
-93.0833	1	0		2.91667	97.8126	0.978126
-93	1	0		3	97.289	0.97289
-92.9167	1	0		3.08333	96.673	0.96673
-92.8333	1	0		3.16667	95.9843	0.959843
-92.75	1	0		3.25	95.2287	0.952287
-92.6667	1	0		3.33333	94.414	0.94414
-92.5833	1	0		3.41667	93.5565	0.935565
-92.5	1	0		3.5	92.6538	0.926538
-92.4167	1	0		3.58333	91.7171	0.917171
-92.3333	1	0		3.66667	90.758	0.90758
-92.25	1	0		3.75	89.766	0.89766
-92.1667	1	0		3.83333	88.7597	0.887597
-92.0833	1	0		3.91667	87.7414	0.877414
-92	1	0		4	86.7034	0.867034
-91.9167	1	0		4.08333	85.6636	0.856636
-91.8333	1	0		4.16667	84.6147	0.846147
-91.75	1	0		4.25	83.5606	0.835606
-91.6667	1	0		4.33333	82.5123	0.825123
-91.5833	1	0		4.41667	81.4536	0.814536
-91.5	1	0		4.5	80.4029	0.804029
-91.4167	1	0		4.58333	79.3558	0.793558
-91.3333	1	0		4.66667	78.3087	0.783087
-91.25	1	0		4.75	77.2746	0.772746
-91.1667	1	0		4.83333	76.2383	0.762383
-91.0833	1	0		4.91667	75.2142	0.752142
-91	1	0		5	74.1983	0.741983
-90.9167	1	0		5.08333	73.1873	0.731873
-90.8333	1	0		5.16667	72.193	0.72193
-90.75	1	0		5.25	71.1979	0.711979
-90.6667	1	0		5.33333	70.2199	0.702199
-90.5833	1	0		5.41667	69.249	0.69249
-90.5	1	0		5.5	68.2888	0.682888
-90.4167	1	0		5.58333	67.3423	0.673423
-90.3333	1	0		5.66667	66.401	0.66401
-90.25	1	0		5.75	65.4784	0.654784
-90.1667	1	0		5.83333	64.5574	0.645574
-90.0833	1	0		5.91667	63.6547	0.636547
-90	1	0		6	62.7583	0.627583
-89.9167	1	0		6.08333	61.8759	0.618759
-89.8333	1	0		6.16667	61.0034	0.610034
-89.75	1	0		6.25	60.1416	0.601416
-89.6667	1	0		6.33333	59.2924	0.592924
-89.5833	1	0		6.41667	58.4512	0.584512
-89.5	1	0		6.5	57.6245	0.576245
-89.4167	1	0		6.58333	56.8039	0.568039
-89.3333	1	0		6.66667	55.999	0.55999
-89.25	1	0		6.75	55.1988	0.551988
-89.1667	1	0		6.83333	54.4147	0.544147
-89.0833	1	0		6.91667	53.6349	0.536349
-89	1	0		7	52.8707	0.528707
-88.9167	1	0		7.08333	52.1109	0.521109
-88.8333	1	0		7.16667	51.3658	0.513658
-88.75	1	0		7.25	50.6258	0.506258
-88.6667	1	0		7.33333	49.8989	0.498989
-88.5833	1	0		7.41667	49.1783	0.491783
-88.5	1	0		7.5	48.4687	0.484687
-88.4167	1	0		7.58333	47.7673	0.477673
-88.3333	1	0		7.66667	47.0741	0.470741
-88.25	1	0		7.75	46.3915	0.463915
-88.1667	1	0		7.83333	45.7139	0.457139
-88.0833	1	0		7.91667	45.0493	0.450493
-88	1	0		8	44.387	0.44387
-87.9167	1	0		8.08333	43.7364	0.437364
-87.8333	1	0		8.16667	43.0923	0.430923
-87.75	1	0		8.25	42.455	0.42455
-87.6667	1	0		8.33333	41.8286	0.418286
-87.5833	1	0		8.41667	41.2039	0.412039
-87.5	1	0		8.5	40.5894	0.405894
-87.4167	1	0		8.58333	39.9822	0.399822
-87.3333	1	0		8.66667	39.3789	0.393789
-87.25	1	0		8.75	38.7847	0.387847
-87.1667	1	0		8.83333	38.1962	0.381962
-87.0833	1	0		8.91667	37.6121	0.376121
-87	1	0		9	37.0358	0.370358
-86.9167	1	0		9.08333	36.4657	0.364657
-86.8333	1	0		9.16667	35.8984	0.358984
-86.75	1	0		9.25	35.3379	0.353379
-86.6667	1	0		9.33333	34.7838	0.347838
-86.5833	1	0		9.41667	34.2334	0.342334
-86.5	1	0		9.5	33.6868	0.336868
-86.4167	1	0		9.58333	33.1456	0.331456
-86.3333	1	0		9.66667	32.6095	0.326095
-86.25	1	0		9.75	32.0781	0.320781
-86.1667	1	0		9.83333	31.5487	0.315487
-86.0833	1	0		9.91667	31.0229	0.310229
-86	1	0		10	30.501	0.30501
-85.9167	1	0		10.0833	29.9825	0.299825
-85.8333	1	0		10.1667	29.467	0.29467
-85.75	1	0		10.25	28.9543	0.289543
-85.6667	1	0		10.3333	28.4438	0.284438
-85.5833	1	0		10.4167	27.9354	0.279354
-85.5	1	0		10.5	27.4285	0.274285
-85.4167	1	0		10.5833	26.923	0.26923
-85.3333	1	0		10.6667	26.4184	0.264184
-85.25	1	0		10.75	25.9145	0.259145
-85.1667	1	0		10.8333	25.411	0.25411
-85.0833	1	0		10.9167	24.9075	0.249075
-85	1	0		11	24.4022	0.244022
-84.9167	1	0		11.0833	23.8946	0.238946
-84.8333	1	0		11.1667	23.3859	0.233859
-84.75	1	0		11.25	22.8739	0.228739
-84.6667	1	0		11.3333	22.3574	0.223574
-84.5833	1	0		11.4167	21.837	0.21837
-84.5	1	0		11.5	21.3109	0.213109
-84.4167	1	0		11.5833	20.7775	0.207775
-84.3333	1	0		11.6667	20.237	0.20237
-84.25	1	0		11.75	19.6876	0.196876
-84.1667	1	0		11.8333	19.128	0.19128
-84.0833	1	0		11.9167	18.5571	0.185571
-84	1	0		12	17.9739	0.179739
-83.9167	1	0		12.0833	17.3861	0.173861
-83.8333	1	0		12.1667	16.8048	0.168048
-83.75	1	0		12.25	16.2319	0.162319
-83.6667	1	0		12.3333	15.6708	0.156708
-83.5833	1	0		12.4167	15.127	0.15127
-83.5	1	0		12.5	14.6076	0.146076
-83.4167	1	0		12.5833	14.1165	0.141165
-83.3333	1	0		12.6667	13.6517	0.136517
-83.25	1	0		12.75	13.2106	0.132106
-83.1667	1	0		12.8333	12.7909	0.127909
-83.0833	1	0		12.9167	12.3903	0.123903
-83	1	0		13	12.007	0.12007
-82.9167	1	0		13.0833	11.6392	0.116392
-82.8333	1	0		13.1667	11.2852	0.112852
-82.75	1	0		13.25	10.9428	0.109428
-82.6667	1	0		13.3333	10.6111	0.106111
-82.5833	1	0		13.4167	10.2876	0.102876
-82.5	1	0		13.5	9.97175	0.0997175
-82.4167	1	0		13.5833	9.66299	0.0966299
-82.3333	1	0		13.6667	9.3609	0.093609
-82.25	1	0		13.75	9.06539	0.0906539
-82.1667	1	0		13.8333	8.77668	0.0877668
-82.0833	1	0		13.9167	8.49536	0.0849536
-82	1	0		14	8.22208	0.0822208
-81.9167	1	0		14.0833	7.95831	0.0795831
-81.8333	1	0		14.1667	7.70467	0.0770467
-81.75	1	0		14.25	7.46073	0.0746074
-81.6667	1	0		14.3333	7.22572	0.0722572
-81.5833	1	0		14.4167	6.99893	0.0699893
-81.5	1	0		14.5	6.77973	0.0677973
-81.4167	1	0		14.5833	6.56758	0.0656758
-81.3333	1	0		14.6667	6.362	0.06362
-81.25	1	0		14.75	6.16253	0.0616253
-81.1667	1	0		14.8333	5.96893	0.0596893
-81.0833	1	0		14.9167	5.78095	0.0578095
-81	1	0		15	5.59848	0.0559848
-80.9167	1	0		15.0833	5.42151	0.0542151
-80.8333	1	0		15.1667	5.25024	0.0525024
-80.75	1	0		15.25	5.08473	0.0508473
-80.6667	1	0		15.3333	4.92458	0.0492458
-80.5833	1	0		15.4167	4.76957	0.0476957
-80.5	1	0		15.5	4.61944	0.0461944
-80.4167	1	0		15.5833	4.47404	0.0447404
-80.3333	1	0		15.6667	4.33324	0.0433324
-80.25	1	0		15.75	4.19682	0.0419682
-80.1667	1	0		15.8333	4.06461	0.0406461
-80.0833	1	0		15.9167	3.9365	0.039365
-80	1	0		16	3.81248	0.0381248
-79.9167	1	0		16.0833	3.69243	0.0369242
-79.8333	1	0		16.1667	3.57614	0.0357614
-79.75	1	0		16.25	3.4635	0.034635
-79.6667	1	0		16.3333	3.35442	0.0335442
-79.5833	1	0		16.4167	3.24879	0.0324879
-79.5	1	0		16.5	3.14647	0.0314647
-79.4167	1	0		16.5833	3.04735	0.0304735
-79.3333	1	0		16.6667	2.95137	0.0295137
-79.25	1	0		16.75	2.85843	0.0285843
-79.1667	1	0		16.8333	2.7684	0.027684
-79.0833	1	0		16.9167	2.6812	0.026812
-79	1	0		17	2.59676	0.0259676
-78.9167	1	0		17.0833	2.51497	0.0251497
-78.8333	1	0		17.1667	2.43576	0.0243576
-78.75	1	0		17.25	2.35905	0.0235905
-78.6667	1	0		17.3333	2.28474	0.0228474
-78.5833	1	0		17.4167	2.21278	0.0221278
-78.5	1	0		17.5	2.14309	0.0214309
-78.4167	1	0		17.5833	2.07559	0.0207559
-78.3333	1	0		17.6667	2.01022	0.0201022
-78.25	1	0		17.75	1.94691	0.0194691
-78.1667	1	0		17.8333	1.88558	0.0188558
-78.0833	1	0		17.9167	1.8262	0.018262
-78	1	0		18	1.76868	0.0176868
-77.9167	1	0		18.0833	1.71297	0.0171297
-77.8333	1	0		18.1667	1.65902	0.0165902
-77.75	1	0		18.25	1.60677	0.0160677
-77.6667	1	0		18.3333	1.55616	0.0155616
-77.5833	1	0		18.4167	1.50714	0.0150714
-77.5	1	0		18.5	1.45967	0.0145967
-77.4167	1	0		18.5833	1.4137	0.014137
-77.3333	1	0		18.6667	1.36917	0.0136917
-77.25	1	0		18.75	1.32605	0.0132605
-77.1667	1	0		18.8333	1.28428	0.0128428
-77.0833	1	0		18.9167	1.24383	0.0124383
-77	1	0		19	1.20465	0.0120465
-76.9167	1	0		19.0833	1.16671	0.0116671
-76.8333	1	0		19.1667	1.12996	0.0112996
-76.75	1	0		19.25	1.09437	0.0109437
-76.6667	1	0		19.3333	1.0599	0.010599
-76.5833	1	0		19.4167	1.02652	0.0102652
-76.5	1	0		19.5	0.994185	0.00994185
-76.4167	1	0		19.5833	0.96287	0.0096287
-76.3333	1	0		19.6667	0.932542	0.00932542
-76.25	1	0		19.75	0.903169	0.00903169
-76.1667	1	0		19.8333	0.874721	0.00874721
-76.0833	1	0		19.9167	0.847169	0.00847169
-76	1	0		20	0.820485	0.00820485
-75.9167	1	0		20.0833	0.794641	0.00794641
-75.8333	1	0		20.1667	0.769611	0.00769611
-75.75	1	0		20.25	0.745369	0.00745369
-75.6667	1	0		20.3333	0.721891	0.00721891
-75.5833	1	0		20.4167	0.699152	0.00699152
-75.5	1	0		20.5	0.67713	0.0067713
-75.4167	1	0		20.5833	0.655801	0.00655801
-75.3333	1	0		20.6667	0.635144	0.00635144
-75.25	1	0		20.75	0.615137	0.00615137
-75.1667	1	0		20.8333	0.595761	0.00595761
-75.0833	1	0		20.9167	0.576995	0.00576995
-75	1	0		21	0.55882	0.0055882
-74.9167	1	0		21.0833	0.541217	0.00541217
-74.8333	1	0		21.1667	0.524169	0.00524169
-74.75	1	0		21.25	0.507657	0.00507657
-74.6667	1	0		21.3333	0.491666	0.00491666
-74.5833	1	0		21.4167	0.476178	0.00476178
-74.5	1	0		21.5	0.461179	0.00461179
-74.4167	1	0		21.5833	0.446651	0.00446651
-74.3333	1	0		21.6667	0.432581	0.00432581
-74.25	1	0		21.75	0.418955	0.00418955
-74.1667	1	0		21.8333	0.405757	0.00405757
-74.0833	1	0		21.9167	0.392975	0.00392975
-74	1	0		22	0.380596	0.00380596
-73.9167	1	0		22.0833	0.368607	0.00368607
-73.8333	1	0		22.1667	0.356995	0.00356995
-73.75	1	0		22.25	0.345749	0.00345749
-73.6667	1	0		22.3333	0.334857	0.00334857
-73.5833	1	0		22.4167	0.324308	0.00324308
-73.5	1	0		22.5	0.314092	0.00314092
-73.4167	1	0		22.5833	0.304197	0.00304197
-73.3333	1	0		22.6667	0.294614	0.00294614
-73.25	1	0		22.75	0.285333	0.00285333
-73.1667	1	0		22.8333	0.276344	0.00276344
-73.0833	1	0		22.9167	0.267638	0.00267638
-73	1	0		23	0.259206	0.00259206
-72.9167	1	0		23.0833	0.25104	0.0025104
-72.8333	1	0		23.1667	0.243132	0.00243132
-72.75	1	0		23.25	0.235472	0.00235472
-72.6667	1	0		23.3333	0.228054	0.00228054
-72.5833	1	0		23.4167	0.220869	0.00220869
-72.5	1	0		23.5	0.21391	0.0021391
-72.4167	1	0		23.5833	0.207171	0.00207171
-72.3333	1	0		23.6667	0.200644	0.00200644
-72.25	1	0		23.75	0.194323	0.00194323
-72.1667	1	0		23.8333	0.188201	0.00188201
-72.0833	1	0		23.9167	0.182271	0.00182271
-72	1	0		24	0.176529	0.00176529
-71.9167	1	0
-71.8333	1	0
-71.75	1	0
-71.6667	1	0
-71.5833	1	0
-71.5	1	0
-71.4167	1	0
-71.3333	1	0
-71.25	1	0
-71.1667	1	0
-71.0833	1	0
-71	1	0
-70.9167	1	0
-70.8333	1	0
-70.75	1	0
-70.6667	1	0
-70.5833	1	0
-70.5	1	0
-70.4167	1	0
-70.3333	1	0
-70.25	1	0
-70.1667	1	0
-70.0833	1	0
-70	1	0
-69.9167	1	0
-69.8333	1	0
-69.75	1	0
-69.6667	1	0
-69.5833	1	0
-69.5	1	0
-69.4167	1	0
-69.3333	1	0
-69.25	1	0
-69.1667	1	0
-69.0833	1	0
-69	1	0
-68.9167	1	0
-68.8333	1	0
-68.75	1	0
-68.6667	1	0
-68.5833	1	0
-68.5	1	0
-68.4167	1	0
-68.3333	1	0
-68.25	1	0
-68.1667	1	0
-68.0833	1	0
-68	1	0
-67.9167	1	0
-67.8333	1	0
-67.75	1	0
-67.6667	1	0
-67.5833	1	0
-67.5	1	0
-67.4167	1	0
-67.3333	1	0
-67.25	1	0
-67.1667	1	0
-67.0833	1	0
-67	1	0
-66.9167	1	0
-66.8333	1	0
-66.75	1	0
-66.6667	1	0
-66.5833	1	0
-66.5	1	0
-66.4167	1	0
-66.3333	1	0
-66.25	1	0
-66.1667	1	0
-66.0833	1	0
-66	1	0
-65.9167	1	0
-65.8333	1	0
-65.75	1	0
-65.6667	1	0
-65.5833	1	0
-65.5	1	0
-65.4167	1	0
-65.3333	1	0
-65.25	1	0
-65.1667	1	0
-65.0833	1	0
-65	1	0
-64.9167	1	0
-64.8333	1	0
-64.75	1	0
-64.6667	1	0
-64.5833	1	0
-64.5	1	0
-64.4167	1	0
-64.3333	1	0
-64.25	1	0
-64.1667	1	0
-64.0833	1	0
-64	1	0
-63.9167	1	0
-63.8333	1	0
-63.75	1	0
-63.6667	1	0
-63.5833	1	0
-63.5	1	0
-63.4167	1	0
-63.3333	1	0
-63.25	1	0
-63.1667	1	0
-63.0833	1	0
-63	1	0
-62.9167	1	0
-62.8333	1	0
-62.75	1	0
-62.6667	1	0
-62.5833	1	0
-62.5	1	0
-62.4167	1	0
-62.3333	1	0
-62.25	1	0
-62.1667	1	0
-62.0833	1	0
-62	1	0
-61.9167	1	0
-61.8333	1	0
-61.75	1	0
-61.6667	1	0
-61.5833	1	0
-61.5	1	0
-61.4167	1	0
-61.3333	1	0
-61.25	1	0
-61.1667	1	0
-61.0833	1	0
-61	1	0
-60.9167	1	0
-60.8333	1	0
-60.75	1	0
-60.6667	1	0
-60.5833	1	0
-60.5	1	0
-60.4167	1	0
-60.3333	1	0
-60.25	1	0
-60.1667	1	0
-60.0833	1	0
-60	1	0
-59.9167	1	0
-59.8333	1	0
-59.75	1	0
-59.6667	1	0
-59.5833	1	0
-59.5	1	0
-59.4167	1	0
-59.3333	1	0
-59.25	1	0
-59.1667	1	0
-59.0833	1	0
-59	1	0
-58.9167	1	0
-58.8333	1	0
-58.75	1	0
-58.6667	1	0
-58.5833	1	0
-58.5	1	0
-58.4167	1	0
-58.3333	1	0
-58.25	1	0
-58.1667	1	0
-58.0833	1	0
-58	1	0
-57.9167	1	0
-57.8333	1	0
-57.75	1	0
-57.6667	1	0
-57.5833	1	0
-57.5	1	0
-57.4167	1	0
-57.3333	1	0
-57.25	1	0
-57.1667	1	0
-57.0833	1	0
-57	1	0
-56.9167	1	0
-56.8333	1	0
-56.75	1	0
-56.6667	1	0
-56.5833	1	0
-56.5	1	0
-56.4167	1	0
-56.3333	1	0
-56.25	1	0
-56.1667	1	0
-56.0833	1	0
-56	1	0
-55.9167	1	0
-55.8333	1	0
-55.75	1	0
-55.6667	1	0
-55.5833	1	0
-55.5	1	0
-55.4167	1	0
-55.3333	1	0
-55.25	1	0
-55.1667	1	0
-55.0833	1	0
-55	1	0
-54.9167	1	0
-54.8333	1	0
-54.75	1	0
-54.6667	1	0
-54.5833	1	0
-54.5	1	0
-54.4167	1	0
-54.3333	1	0
-54.25	1	0
-54.1667	1	0
-54.0833	1	0
-54	1	0
-53.9167	1	0
-53.8333	1	0
-53.75	1	0
-53.6667	1	0
-53.5833	1	0
-53.5	1	0
-53.4167	1	0
-53.3333	1	0
-53.25	1	0
-53.1667	1	0
-53.0833	1	0
-53	1	0
-52.9167	1	0
-52.8333	1	0
-52.75	1	0
-52.6667	1	0
-52.5833	1	0
-52.5	1	0
-52.4167	1	0
-52.3333	1	0
-52.25	1	0
-52.1667	1	0
-52.0833	1	0
-52	1	0
-51.9167	1	0
-51.8333	1	0
-51.75	1	0
-51.6667	1	0
-51.5833	1	0
-51.5	1	0
-51.4167	1	0
-51.3333	1	0
-51.25	1	0
-51.1667	1	0
-51.0833	1	0
-51	1	0
-50.9167	1	0
-50.8333	1	0
-50.75	1	0
-50.6667	1	0
-50.5833	1	0
-50.5	1	0
-50.4167	1	0
-50.3333	1	0
-50.25	1	0
-50.1667	1	0
-50.0833	1	0
-50	1	0
-49.9167	1	0
-49.8333	1	0
-49.75	1	0
-49.6667	1	0
-49.5833	1	0
-49.5	1	0
-49.4167	1	0
-49.3333	1	0
-49.25	1	0
-49.1667	1	0
-49.0833	1	0
-49	1	0
-48.9167	1	0
-48.8333	1	0
-48.75	1	0
-48.6667	1	0
-48.5833	1	0
-48.5	1	0
-48.4167	1	0
-48.3333	1	0
-48.25	1	0
-48.1667	1	0
-48.0833	1	0
-48	1	0
-47.9167	1	0
-47.8333	1	0
-47.75	1	0
-47.6667	1	0
-47.5833	1	0
-47.5	1	0
-47.4167	1	0
-47.3333	1	0
-47.25	1	0
-47.1667	1	0
-47.0833	1	0
-47	1	0
-46.9167	1	0
-46.8333	1	0
-46.75	1	0
-46.6667	1	0
-46.5833	1	0
-46.5	1	0
-46.4167	1	0
-46.3333	1	0
-46.25	1	0
-46.1667	1	0
-46.0833	1	0
-46	1	0
-45.9167	1	0
-45.8333	1	0
-45.75	1	0
-45.6667	1	0
-45.5833	1	0
-45.5	1	0
-45.4167	1	0
-45.3333	1	0
-45.25	1	0
-45.1667	1	0
-45.0833	1	0
-45	1	0
-44.9167	1	0
-44.8333	1	0
-44.75	1	0
-44.6667	1	0
-44.5833	1	0
-44.5	1	0
-44.4167	1	0
-44.3333	1	0
-44.25	1	0
-44.1667	1	0
-44.0833	1	0
-44	1	0
-43.9167	1	0
-43.8333	1	0
-43.75	1	0
-43.6667	1	0
-43.5833	1	0
-43.5	1	0
-43.4167	1	0
-43.3333	1	0
-43.25	1	0
-43.1667	1	0
-43.0833	1	0
-43	1	0
-42.9167	1	0
-42.8333	1	0
-42.75	1	0
-42.6667	1	0
-42.5833	1	0
-42.5	1	0
-42.4167	1	0
-42.3333	1	0
-42.25	1	0
-42.1667	1	0
-42.0833	1	0
-42	1	0
-41.9167	1	0
-41.8333	1	0
-41.75	1	0
-41.6667	1	0
-41.5833	1	0
-41.5	1	0
-41.4167	1	0
-41.3333	1	0
-41.25	1	0
-41.1667	1	0
-41.0833	1	0
-41	1	0
-40.9167	1	0
-40.8333	1	0
-40.75	1	0
-40.6667	1	0
-40.5833	1	0
-40.5	1	0
-40.4167	1	0
-40.3333	1	0
-40.25	1	0
-40.1667	1	0
-40.0833	1	0
-40	1	0
-39.9167	1	0
-39.8333	1	0
-39.75	1	0
-39.6667	1	0
-39.5833	1	0
-39.5	1	0
-39.4167	1	0
-39.3333	1	0
-39.25	1	0
-39.1667	1	0
-39.0833	1	0
-39	1	0
-38.9167	1	0
-38.8333	1	0
-38.75	1	0
-38.6667	1	0
-38.5833	1	0
-38.5	1	0
-38.4167	1	0
-38.3333	1	0
-38.25	1	0
-38.1667	1	0
-38.0833	1	0
-38	1	0
-37.9167	1	0
-37.8333	1	0
-37.75	1	0
-37.6667	1	0
-37.5833	1	0
-37.5	1	0
-37.4167	1	0
-37.3333	1	0
-37.25	1	0
-37.1667	1	0
-37.0833	1	0
-37	1	0
-36.9167	1	0
-36.8333	1	0
-36.75	1	0
-36.6667	1	0
-36.5833	1	0
-36.5	1	0
-36.4167	1	0
-36.3333	1	0
-36.25	1	0
-36.1667	1	0
-36.0833	1	0
-36	1	0
-35.9167	1	0
-35.8333	1	0
-35.75	1	0
-35.6667	1	0
-35.5833	1	0
-35.5	1	0
-35.4167	1	0
-35.3333	1	0
-35.25	1	0
-35.1667	1	0
-35.0833	1	0
-35	1	0
-34.9167	1	0
-34.8333	1	0
-34.75	1	0
-34.6667	1	0
-34.5833	1	0
-34.5	1	0
-34.4167	1	0
-34.3333	1	0
-34.25	1	0
-34.1667	1	0
-34.0833	1	0
-34	1	0
-33.9167	1	0
-33.8333	1	0
-33.75	1	0
-33.6667	1	0
-33.5833	1	0
-33.5	1	0
-33.4167	1	0
-33.3333	1	0
-33.25	1	0
-33.1667	1	0
-33.0833	1	0
-33	1	0
-32.9167	1	0
-32.8333	1	0
-32.75	1	0
-32.6667	1	0
-32.5833	1	0
-32.5	1	0
-32.4167	1	0
-32.3333	1	0
-32.25	1	0
-32.1667	1	0
-32.0833	1	0
-32	1	0
-31.9167	1	0
-31.8333	1	0
-31.75	1	0
-31.6667	1	0
-31.5833	1	0
-31.5	1	0
-31.4167	1	0
-31.3333	1	0
-31.25	1	0
-31.1667	1	0
-31.0833	1	0
-31	1	0
-30.9167	1	0
-30.8333	1	0
-30.75	1	0
-30.6667	1	0
-30.5833	1	0
-30.5	1	0
-30.4167	1	0
-30.3333	1	0
-30.25	1	0
-30.1667	1	0
-30.0833	1	0
-30	1	0
-29.9167	1	0
-29.8333	1	0
-29.75	1	0
-29.6667	1	0
-29.5833	1	0
-29.5	1	0
-29.4167	1	0
-29.3333	1	0
-29.25	1	0
-29.1667	1	0
-29.0833	1	0
-29	1	0
-28.9167	1	0
-28.8333	1	0
-28.75	1	0
-28.6667	1	0
-28.5833	1	0
-28.5	1	0
-28.4167	1	0
-28.3333	1	0
-28.25	1	0
-28.1667	1	0
-28.0833	1	0
-28	1	0
-27.9167	1	0
-27.8333	1	0
-27.75	1	0
-27.6667	1	0
-27.5833	1	0
-27.5	1	0
-27.4167	1	0
-27.3333	1	0
-27.25	1	0
-27.1667	1	0
-27.0833	1	0
-27	1	0
-26.9167	1	0
-26.8333	1	0
-26.75	1	0
-26.6667	1	0
-26.5833	1	0
-26.5	1	0
-26.4167	1	0
-26.3333	1	0
-26.25	1	0
-26.1667	1	0
-26.0833	1	0
-26	1	0
-25.9167	1	0
-25.8333	1	0
-25.75	1	0
-25.6667	1	0
-25.5833	1	0
-25.5	1	0
-25.4167	1	0
-25.3333	1	0
-25.25	1	0
-25.1667	1	0
-25.0833	1	0
-25	1	0
-24.9167	1	0
-24.8333	1	0
-24.75	1	0
-24.6667	1	0
-24.5833	1	0
-24.5	1	0
-24.4167	1	0
-24.3333	1	0
-24.25	1	0
-24.1667	1	0
-24.0833	1	0
-24	1	0
-23.9167	1	0
-23.8333	1	0
-23.75	1	0
-23.6667	1	0
-23.5833	1	0
-23.5	1	0
-23.4167	1	0
-23.3333	1	0
-23.25	1	0
-23.1667	1	0
-23.0833	1	0
-23	1	0
-22.9167	1	0
-22.8333	1	0
-22.75	1	0
-22.6667	1	0
-22.5833	1	0
-22.5	1	0
-22.4167	1	0
-22.3333	1	0
-22.25	1	0
-22.1667	1	0
-22.0833	1	0
-22	1	0
-21.9167	1	0
-21.8333	1	0
-21.75	1	0
-21.6667	1	0
-21.5833	1	0
-21.5	1	0
-21.4167	1	0
-21.3333	1	0
-21.25	1	0
-21.1667	1	0
-21.0833	1	0
-21	1	0
-20.9167	1	0
-20.8333	1	0
-20.75	1	0
-20.6667	1	0
-20.5833	1	0
-20.5	1	0
-20.4167	1	0
-20.3333	1	0
-20.25	1	0
-20.1667	1	0
-20.0833	1	0
-20	1	0
-19.9167	1	0
-19.8333	1	0
-19.75	1	0
-19.6667	1	0
-19.5833	1	0
-19.5	1	0
-19.4167	1	0
-19.3333	1	0
-19.25	1	0
-19.1667	1	0
-19.0833	1	0
-19	1	0
-18.9167	1	0
-18.8333	1	0
-18.75	1	0
-18.6667	1	0
-18.5833	1	0
-18.5	1	0
-18.4167	1	0
-18.3333	1	0
-18.25	1	0
-18.1667	1	0
-18.0833	1	0
-18	1	0
-17.9167	1	0
-17.8333	1	0
-17.75	1	0
-17.6667	1	0
-17.5833	1	0
-17.5	1	0
-17.4167	1	0
-17.3333	1	0
-17.25	1	0
-17.1667	1	0
-17.0833	1	0
-17	1	0
-16.9167	1	0
-16.8333	1	0
-16.75	1	0
-16.6667	1	0
-16.5833	1	0
-16.5	1	0
-16.4167	1	0
-16.3333	1	0
-16.25	1	0
-16.1667	1	0
-16.0833	1	0
-16	1	0
-15.9167	1	0
-15.8333	1	0
-15.75	1	0
-15.6667	1	0
-15.5833	1	0
-15.5	1	0
-15.4167	1	0
-15.3333	1	0
-15.25	1	0
-15.1667	1	0
-15.0833	1	0
-15	1	0
-14.9167	1	0
-14.8333	1	0
-14.75	1	0
-14.6667	1	0
-14.5833	1	0
-14.5	1	0
-14.4167	1	0
-14.3333	1	0
-14.25	1	0
-14.1667	1	0
-14.0833	1	0
-14	1	0
-13.9167	1	0
-13.8333	1	0
-13.75	1	0
-13.6667	1	0
-13.5833	1	0
-13.5	1	0
-13.4167	1	0
-13.3333	1	0
-13.25	1	0
-13.1667	1	0
-13.0833	1	0
-13	1	0
-12.9167	1	0
-12.8333	1	0
-12.75	1	0
-12.6667	1	0
-12.5833	1	0
-12.5	1	0
-12.4167	1	0
-12.3333	1	0
-12.25	1	0
-12.1667	1	0
-12.0833	1	0
-12	1	0
-11.9167	1	0
-11.8333	1	0
-11.75	1	0
-11.6667	1	0
-11.5833	1	0
-11.5	1	0
-11.4167	1	0
-11.3333	1	0
-11.25	1	0
-11.1667	1	0
-11.0833	1	0
-11	1	0
-10.9167	1	0
-10.8333	1	0
-10.75	1	0
-10.6667	1	0
-10.5833	1	0
-10.5	1	0
-10.4167	1	0
-10.3333	1	0
-10.25	1	0
-10.1667	1	0
-10.0833	1	0
-10	1	0
-9.91667	1	0
-9.83333	1	0
-9.75	1	0
-9.66667	1	0
-9.58333	1	0
-9.5	1	0
-9.41667	1	0
-9.33333	1	0
-9.25	1	0
-9.16667	1	0
-9.08333	1	0
-9	1	0
-8.91667	1	0
-8.83333	1	0
-8.75	1	0
-8.66667	1	0
-8.58333	1	0
-8.5	1	0
-8.41667	1	0
-8.33333	1	0
-8.25	1	0
-8.16667	1	0
-8.08333	1	0
-8	1	0
-7.91667	1	0
-7.83333	1	0
-7.75	1	0
-7.66667	1	0
-7.58333	1	0
-7.5	1	0
-7.41667	1	0
-7.33333	1	0
-7.25	1	0
-7.16667	1	0
-7.08333	1	0
-7	1	0
-6.91667	1	0
-6.83333	1	0
-6.75	1	0
-6.66667	1	0
-6.58333	1	0
-6.5	1	0
-6.41667	1	0
-6.33333	1	0
-6.25	1	0
-6.16667	1	0
-6.08333	1	0
-6	1	0
-5.91667	1	0
-5.83333	1	0
-5.75	1	0
-5.66667	1	0
-5.58333	1	0
-5.5	1	0
-5.41667	1	0
-5.33333	1	0
-5.25	1	0
-5.16667	1	0
-5.08333	1	0
-5	1	0
-4.91667	1	0
-4.83333	1	0
-4.75	1	0
-4.66667	1	0
-4.58333	1	0
-4.5	1	0
-4.41667	1	0
-4.33333	1	0
-4.25	1	0
-4.16667	1	0
-4.08333	1	0
-4	1	0
-3.91667	1	0
-3.83333	1	0
-3.75	1	0
-3.66667	1	0
-3.58333	1	0
-3.5	1	0
-3.41667	1	0
-3.33333	1	0
-3.25	1	0
-3.16667	1	0
-3.08333	1	0
-3	1	0
-2.91667	1	0
-2.83333	1	0
-2.75	1	0
-2.66667	1	0
-2.58333	1	0
-2.5	1	0
-2.41667	1	0
-2.33333	1	0
-2.25	1	0
-2.16667	1	0
-2.08333	1	0
-2	1	0
-1.91667	1	0
-1.83333	1	0
-1.75	1	0
-1.66667	1	0
-1.58333	1	0
-1.5	1	0
-1.41667	1	0
-1.33333	1	0
-1.25	1	0
-1.16667	1	0
-1.08333	1	0
-1	1	0
-0.916667	1	0
-0.833333	1	0
-0.75	1	0
-0.666667	1	0
-0.583333	1	0
-0.5	1	0
-0.416667	1	0
-0.333333	1	0
-0.25	1	0
-0.166667	1	0
-0.0833333	1	0
0	1	0
0.0833333	0.119243	0.00494112
0.166667	0.11955	0.00495579
0.25	0.119603	0.00495707
0.333333	0.11973	0.00507216
0.416667	0.119743	0.00507268
0.5	0.119959	0.00513564
0.583333	0.12007	0.00520169
0.666667	0.120075	0.00520198
0.75	0.120078	0.00520213
0.833333	0.120185	0.00532075
0.916667	0.120187	0.00532112
1	0.120189	0.00532126
1.08333	0.12019	0.00532134
1.16667	0.120192	0.0053214
1.25	0.120193	0.00532145
1.33333	0.120401	0.00519469
1.41667	0.120403	0.00519444
1.5	0.120404	0.00519438
1.58333	0.120404	0.00519437
1.66667	0.120405	0.00519437
1.75	0.120406	0.00519437
1.83333	0.120406	0.00519438
1.91667	0.120407	0.00519438
2	0.120407	0.00519439
2.08333	0.120407	0.0051944
2.16667	0.120408	0.00519441
2.25	0.120408	0.00519441
2.33333	0.120408	0.00519442
2.41667	0.120409	0.00519443
2.5	0.120409	0.00519443
2.58333	0.120409	0.00519444
2.66667	0.120513	0.0052122
2.75	0.121552	0.00533387
2.83333	0.124876	0.00634837
2.91667	0.128622	0.00657329
3	0.132784	0.00706584
3.08333	0.138402	0.00641352
3.16667	0.145063	0.00841322
3.25	0.152453	0.00935834
3.33333	0.160471	0.00791887
3.41667	0.169839	0.00767049
3.5	0.179003	0.00831088
3.58333	0.18931	0.00836003
3.66667	0.200141	0.00712297
3.75	0.21087	0.00714466
3.83333	0.222949	0.00721945
3.91667	0.23503	0.00757419
4	0.247528	0.00817591
4.08333	0.260234	0.00675144
4.16667	0.275851	0.00609717
4.25	0.289604	0.00724482
4.33333	0.303147	0.00714101
4.41667	0.317002	0.00730062
4.5	0.330959	0.00673418
4.58333	0.344606	0.00616706
4.66667	0.360849	0.00698568
4.75	0.377826	0.00623411
4.83333	0.393039	0.00659968
4.91667	0.408352	0.00816484
5	0.426264	0.00678378
5.08333	0.440958	0.00906617
5.16667	0.458245	0.0102484
5.25	0.47616	0.0119957
5.33333	0.493036	0.0119625
5.41667	0.510639	0.0144629
5.5	0.526581	0.0127697
5.58333	0.541585	0.0124849
5.66667	0.559602	0.0139309
5.75	0.574607	0.0131069
5.83333	0.59044	0.0120844
5.91667	0.603674	0.0146465
6	0.621584	0.0159001
6.08333	0.638564	0.014563
6.16667	0.657833	0.0126784
6.25	0.673462	0.0150205
6.33333	0.688671	0.0136493
6.41667	0.702945	0.0152639
6.5	0.717736	0.0160431
6.58333	0.730553	0.0157943
6.66667	0.745239	0.0155492
6.75	0.758471	0.0141044
6.83333	0.771493	0.0134402
6.91667	0.784203	0.0118145
7	0.794935	0.0120249
7.08333	0.805667	0.0133106
7.16667	0.816085	0.0122298
7.25	0.82775	0.00998155
7.33333	0.838585	0.00937533
7.41667	0.84765	0.00753233
7.5	0.858066	0.00782652
7.58333	0.866092	0.00863449
7.66667	0.874842	0.00885679
7.75	0.882657	0.00804039
7.83333	0.888598	0.00828453
7.91667	0.89589	0.00773408
8	0.902349	0.00707757
8.08333	0.909121	0.00835475
8.16667	0.915373	0.00781681
8.25	0.92204	0.00899533
8.33333	0.927043	0.00821377
8.41667	0.932148	0.00669691
8.5	0.936734	0.00578183
8.58333	0.94163	0.00566942
8.66667	0.945695	0.00664188
8.75	0.950382	0.00515713
8.83333	0.954134	0.0043196
8.91667	0.958821	0.00477511
9	0.962053	0.0051557
9.08333	0.965284	0.00585623
9.16667	0.967993	0.00526938
9.25	0.970806	0.00566884
9.33333	0.973724	0.00454339
9.41667	0.976225	0.00429563
9.5	0.97987	0.00474295
9.58333	0.982163	0.00410555
9.66667	0.984664	0.00330236
9.75	0.987581	0.00319477
9.83333	0.989457	0.00321001
9.91667	0.990292	0.00277999
10	0.991335	0.00235497
10.0833	0.992585	0.00229031
10.1667	0.993315	0.00147807
10.25	0.994982	0.00109047
10.3333	0.996232	0.00154185
10.4167	0.997275	0.00123941
10.5	0.998421	0.00129325
10.5833	0.99863	0.00147256
10.6667	0.999464	0.000884
10.75	0.999777	0.000589529
10.8333	0.999882	0.000294986
10.9167	0.999882	0.000294805
11	0.999987	4.59603e-07
11.0833	0.999987	2.76554e-07
11.1667	0.999988	2.26871e-07
11.25	0.999988	2.00758e-07
11.3333	0.999988	1.8325e-07
11.4167	0.999989	1.69992e-07
11.5	0.999989	1.59238e-07
11.5833	0.999989	1.50145e-07
11.6667	0.999989	1.42246e-07
11.75	0.99999	1.35255e-07
11.8333	0.99999	1.28984e-07
11.9167	0.99999	1.23301e-07
12	0.99999	1.1811e-07
12.0833	0.99999	1.13345e-07
12.1667	0.999991	1.08957e-07
12.25	0.999991	1.04901e-07
12.3333	0.999991	1.01141e-07
12.4167	0.999991	9.76473e-08
12.5	0.999991	9.4398e-08
12.5833	0.999991	9.13717e-08
12.6667	0.999992	8.85456e-08
12.75	0.999992	8.58998e-08
12.8333	0.999992	8.34171e-08
12.9167	0.999992	8.1082e-08
13	0.999992	7.88813e-08
13.0833	0.999992	7.68032e-08
13.1667	0.999992	7.48372e-08
13.25	0.999992	7.29737e-08
13.3333	0.999993	7.12043e-08
13.4167	0.999993	6.95213e-08
13.5	0.999993	6.79182e-08
13.5833	0.999993	6.63892e-08
13.6667	0.999993	6.49293e-08
13.75	0.999993	6.35339e-08
13.8333	0.999993	6.2199e-08
13.9167	0.999993	6.09211e-08
14	0.999993	5.96971e-08
14.0833	0.999993	5.85246e-08
14.1667	0.999993	5.74007e-08
14.25	0.999994	5.63226e-08
14.3333	0.999994	5.52873e-08
14.4167	0.999994	5.42923e-08
14.5	0.999994	5.3335e-08
14.5833	0.999994	5.24132e-08
14.6667	0.999994	5.1525e-08
14.75	0.999994	5.06683e-08
14.8333	0.999994	4.98417e-08
14.9167	0.999994	4.90434e-08
15	0.999994	4.8272e-08
15.0833	0.999994	4.75264e-08
15.1667	0.999994	4.68053e-08
15.25	0.999994	4.61077e-08
15.3333	0.999994	4.54323e-08
15.4167	0.999994	4.47781e-08
15.5	0.999995	4.41441e-08
15.5833	0.999995	4.35293e-08
15.6667	0.999995	4.29329e-08
15.75	0.999995	4.23541e-08
15.8333	0.999995	4.1792e-08
15.9167	0.999995	4.1246e-08
16	0.999995	4.07153e-08
16.0833	0.999995	4.01995e-08
16.1667	0.999995	3.96977e-08
16.25	0.999995	3.92095e-08
16.3333	0.999995	3.87342e-08
16.4167	0.999995	3.82715e-08
16.5	0.999995	3.78207e-08
16.5833	0.999995	3.73814e-08
16.6667	0.999995	3.69532e-08
16.75	0.999995	3.65357e-08
16.8333	0.999995	3.61284e-08
16.9167	0.999995	3.57309e-08
17	0.999995	3.5343e-08
17.0833	0.999995	3.49642e-08
17.1667	0.999995	3.45943e-08
17.25	0.999995	3.42329e-08
17.3333	0.999995	3.38797e-08
17.4167	0.999995	3.35344e-08
17.5	0.999996	3.31968e-08
17.5833	0.999996	3.28666e-08
17.6667	0.999996	3.25436e-08
17.75	0.999996	3.22275e-08
17.8333	0.999996	3.19181e-08
17.9167	0.999996	3.16151e-08
18	0.999996	3.13185e-08
18.0833	0.999996	3.10278e-08
18.1667	0.999996	3.07431e-08
18.25	0.999996	3.04641e-08
18.3333	0.999996	3.01905e-08
18.4167	0.999996	2.99224e-08
18.5	0.999996	2.96594e-08
18.5833	0.999996	2.94014e-08
18.6667	0.999996	2.91484e-08
18.75	0.999996	2.89e-08
18.8333	0.999996	2.86563e-08
18.9167	0.999996	2.84171e-08
19	0.999996	2.81822e-08
19.0833	0.999996	2.79515e-08
19.1667	0.999996	2.7725e-08
19.25	0.999996	2.75024e-08
19.3333	0.999996	2.72837e-08
19.4167	0.999996	2.70688e-08
19.5	0.999996	2.68575e-08
19.5833	0.999996	2.66499e-08
19.6667	0.999996	2.64457e-08
19.75	0.999996	2.62449e-08
19.8333	0.999996	2.60474e-08
19.9167	0.999996	2.58531e-08
20	0.999996	2.5662e-08
20.0833	0.999996	2.5474e-08
20.1667	0.999996	2.52889e-08
20.25	0.999996	2.51067e-08
20.3333	0.999996	2.49274e-08
20.4167	0.999996	2.47508e-08
20.5	0.999996	2.45769e-08
20.5833	0.999996	2.44057e-08
20.6667	0.999997	2.4237e-08
20.75	0.999997	2.40709e-08
20.8333	0.999997	2.39072e-08
20.9167	0.999997	2.37459e-08
21	0.999997	2.35869e-08
21.0833	0.999997	2.34303e-08
21.1667	0.999997	2.32759e-08
21.25	0.999997	2.31236e-08
21.3333	0.999997	2.29735e-08
21.4167	0.999997	2.28255e-08
21.5	0.999997	2.26796e-08
21.5833	0.999997	2.25356e-08
21.6667	0.999997	2.23936e-08
21.75	0.999997	2.22535e-08
21.8333	0.999997	2.21153e-08
21.9167	0.999997	2.1979e-08
22	0.999997	2.18444e-08
22.0833	0.999997	2.17116e-08
22.1667	0.999997	2.15805e-08
22.25	0.999997	2.14511e-08
22.3333	0.999997	2.13234e-08
22.4167	0.999997	2.11973e-08
22.5	0.999997	2.10728e-08
22.5833	0.999997	2.09498e-08
22.6667	0.999997	2.08284e-08
22.75	0.999997	2.07084e-08
22.8333	0.999997	2.05899e-08
22.9167	0.999997	2.04729e-08
23	0.999997	2.03573e-08
23.0833	0.999997	2.02431e-08
23.1667	0.999997	2.01302e-08
23.25	0.999997	2.00187e-08
23.3333	0.999997	1.99084e-08
23.4167	0.999997	1.97995e-08
23.5	0.999997	1.96918e-08
23.5833	0.999997	1.95854e-08
23.6667	0.999997	1.94802e-08
23.75	0.999997	1.93762e-08
23.8333	0.999997	1.92733e-08
23.9167	0.999997	1.91716e-08
24	0.999997	1.90711e-08
24.0833	0.999997	1.90711e-08
24.1667	0.999997	1.90711e-08
24.25	0.999997	1.90711e-08
24.3333	0.999997	1.90711e-08
24.4167	0.999997	1.90711e-08
24.5	0.999997	1.90711e-08
24.5833	0.999997	1.90711e-08
24.6667	0.999997	1.90711e-08
24.75	0.999997	1.90711e-08
24.8333	0.999997	1.90711e-08
24.9167	0.999997	1.90711e-08
25	0.999997	1.90711e-08
25.0833	0.999997	1.90711e-08
25.1667	0.999997	1.90711e-08
25.25	0.999997	1.90711e-08
25.3333	0.999997	1.90711e-08
25.4167	0.999997	1.90711e-08
25.5	0.999997	1.90711e-08
25.5833	0.999997	1.90711e-08
25.6667	0.999997	1.90711e-08
25.75	0.999997	1.90711e-08
25.8333	0.999997	1.90711e-08
25.9167	0.999997	1.90711e-08
26	0.999997	1.90711e-08
26.0833	0.999997	1.90711e-08
26.1667	0.999997	1.90711e-08
26.25	0.999997	1.90711e-08
26.3333	0.999997	1.90711e-08
26.4167	0.999997	1.90711e-08
26.5	0.999997	1.90711e-08
26.5833	0.999997	1.90711e-08
26.6667	0.999997	1.90711e-08
26.75	0.999997	1.90711e-08
26.8333	0.999997	1.90711e-08
26.9167	0.999997	1.90711e-08
27	0.999997	1.90711e-08
27.0833	0.999997	1.90711e-08
27.1667	0.999997	1.90711e-08
27.25	0.999997	1.90711e-08
27.3333	0.999997	1.90711e-08
27.4167	0.999997	1.90711e-08
27.5	0.999997	1.90711e-08
27.5833	0.999997	1.90711e-08
27.6667	0.999997	1.90711e-08
27.75	0.999997	1.90711e-08
27.8333	0.999997	1.90711e-08
27.9167	0.999997	1.90711e-08
28	0.999997	1.90711e-08
28.0833	0.999997	1.90711e-08
28.1667	0.999997	1.90711e-08
28.25	0.999997	1.90711e-08
28.3333	0.999997	1.90711e-08
28.4167	0.999997	1.90711e-08
28.5	0.999997	1.90711e-08
28.5833	0.999997	1.90711e-08
28.6667	0.999997	1.90711e-08
28.75	0.999997	1.90711e-08
28.8333	0.999997	1.90711e-08
28.9167	0.999997	1.90711e-08
29	0.999997	1.90711e-08
29.0833	0.999997	1.90711e-08
29.1667	0.999997	1.90711e-08
29.25	0.999997	1.90711e-08
29.3333	0.999997	1.90711e-08
29.4167	0.999997	1.90711e-08
29.5	0.999997	1.90711e-08
29.5833	0.999997	1.90711e-08
29.6667	0.999997	1.90711e-08
29.75	0.999997	1.90711e-08
29.8333	0.999997	1.90711e-08
29.9167	0.999997	1.90711e-08
30	0.999997	1.90711e-08
30.0833	0.999997	1.90711e-08
30.1667	0.999997	1.90711e-08
30.25	0.999997	1.90711e-08
30.3333	0.999997	1.90711e-08
30.4167	0.999997	1.90711e-08
30.5	0.999997	1.90711e-08
30.5833	0.999997	1.90711e-08
30.6667	0.999997	1.90711e-08
30.75	0.999997	1.90711e-08
30.8333	0.999997	1.90711e-08
30.9167	0.999997	1.90711e-08
31	0.999997	1.90711e-08
31.0833	0.999997	1.90711e-08
31.1667	0.999997	1.90711e-08
31.25	0.999997	1.90711e-08
31.3333	0.999997	1.90711e-08
31.4167	0.999997	1.90711e-08
31.5	0.999997	1.90711e-08
31.5833	0.999997	1.90711e-08
31.6667	0.999997	1.90711e-08
31.75	0.999997	1.90711e-08
31.8333	0.999997	1.90711e-08
31.9167	0.999997	1.90711e-08
32	0.999997	1.90711e-08
32.0833	0.999997	1.90711e-08
32.1667	0.999997	1.90711e-08
32.25	0.999997	1.90711e-08
32.3333	0.999997	1.90711e-08
32.4167	0.999997	1.90711e-08
32.5	0.999997	1.90711e-08
32.5833	0.999997	1.90711e-08
32.6667	0.999997	1.90711e-08
32.75	0.999997	1.90711e-08
32.8333	0.999997	1.90711e-08
32.9167	0.999997	1.90711e-08
33	0.999997	1.90711e-08
33.0833	0.999997	1.90711e-08
33.1667	0.999997	1.90711e-08
33.25	0.999997	1.90711e-08
33.3333	0.999997	1.90711e-08
33.4167	0.999997	1.90711e-08
33.5	0.999997	1.90711e-08
33.5833	0.999997	1.90711e-08
33.6667	0.999997	1.90711e-08
33.75	0.999997	1.90711e-08
33.8333	0.999997	1.90711e-08
33.9167	0.999997	1.90711e-08
34	0.999997	1.90711e-08
34.0833	0.999997	1.90711e-08
34.1667	0.999997	1.90711e-08
34.25	0.999997	1.90711e-08
34.3333	0.999997	1.90711e-08
34.4167	0.999997	1.90711e-08
34.5	0.999997	1.90711e-08
34.5833	0.999997	1.90711e-08
34.6667	0.999997	1.90711e-08
34.75	0.999997	1.90711e-08
34.8333	0.999997	1.90711e-08
34.9167	0.999997	1.90711e-08
35	0.999997	1.90711e-08
35.0833	0.999997	1.90711e-08
35.1667	0.999997	1.90711e-08
35.25	0.999997	1.90711e-08
35.3333	0.999997	1.90711e-08
35.4167	0.999997	1.90711e-08
35.5	0.999997	1.90711e-08
35.5833	0.999997	1.90711e-08
35.6667	0.999997	1.90711e-08
35.75	0.999997	1.90711e-08
35.8333	0.999997	1.90711e-08
35.9167	0.999997	1.90711e-08
36	0.999997	1.90711e-08
36.0833	0.999997	1.90711e-08
36.1667	0.999997	1.90711e-08
36.25	0.999997	1.90711e-08
36.3333	0.999997	1.90711e-08
36.4167	0.999997	1.90711e-08
36.5	0.999997	1.90711e-08
36.5833	0.999997	1.90711e-08
36.6667	0.999997	1.90711e-08
36.75	0.999997	1.90711e-08
36.8333	0.999997	1.90711e-08
36.9167	0.999997	1.90711e-08
37	0.999997	1.90711e-08
37.0833	0.999997	1.90711e-08
37.1667	0.999997	1.90711e-08
37.25	0.999997	1.90711e-08
37.3333	0.999997	1.90711e-08
37.4167	0.999997	1.90711e-08
37.5	0.999997	1.90711e-08
37.5833	0.999997	1.90711e-08
37.6667	0.999997	1.90711e-08
37.75	0.999997	1.90711e-08
37.8333	0.999997	1.90711e-08
37.9167	0.999997	1.90711e-08
38	0.999997	1.90711e-08
38.0833	0.999997	1.90711e-08
38.1667	0.999997	1.90711e-08
38.25	0.999997	1.90711e-08
38.3333	0.999997	1.90711e-08
38.4167	0.999997	1.90711e-08
38.5	0.999997	1.90711e-08
38.5833	0.999997	1.90711e-08
38.6667	0.999997	1.90711e-08
38.75	0.999997	1.90711e-08
38.8333	0.999997	1.90711e-08
38.9167	0.999997	1.90711e-08
39	0.999997	1.90711e-08
39.0833	0.999997	1.90711e-08
39.1667	0.999997	1.90711e-08
39.25	0.999997	1.90711e-08
39.3333	0.999997	1.90711e-08
39.4167	0.999997	1.90711e-08
39.5	0.999997	1.90711e-08
39.5833	0.999997	1.90711e-08
39.6667	0.999997	1.90711e-08
39.75	0.999997	1.90711e-08
39.8333	0.999997	1.90711e-08
39.9167	0.999997	1.90711e-08
40	0.999997	1.90711e-08
40.0833	0.999997	1.90711e-08
40.1667	0.999997	1.90711e-08
40.25	0.999997	1.90711e-08
40.3333	0.999997	1.90711e-08
40.4167	0.999997	1.90711e-08
40.5	0.999997	1.90711e-08
40.5833	0.999997	1.90711e-08
40.6667	0.999997	1.90711e-08
40.75	0.999997	1.90711e-08
40.8333	0.999997	1.90711e-08
40.9167	0.999997	1.90711e-08
41	0.999997	1.90711e-08
41.0833	0.999997	1.90711e-08
41.1667	0.999997	1.90711e-08
41.25	0.999997	1.90711e-08
41.3333	0.999997	1.90711e-08
41.4167	0.999997	1.90711e-08
41.5	0.999997	1.90711e-08
41.5833	0.999997	1.90711e-08
41.6667	0.999997	1.90711e-08
41.75	0.999997	1.90711e-08
41.8333	0.999997	1.90711e-08
41.9167	0.999997	1.90711e-08
42	0.999997	1.90711e-08
42.0833	0.999997	1.90711e-08
42.1667	0.999997	1.90711e-08
42.25	0.999997	1.90711e-08
42.3333	0.999997	1.90711e-08
42.4167	0.999997	1.90711e-08
42.5	0.999997	1.90711e-08
42.5833	0.999997	1.90711e-08
42.6667	0.999997	1.90711e-08
42.75	0.999997	1.90711e-08
42.8333	0.999997	1.90711e-08
42.9167	0.999997	1.90711e-08
43	0.999997	1.90711e-08
43.0833	0.999997	1.90711e-08
43.1667	0.999997	1.90711e-08
43.25	0.999997	1.90711e-08
43.3333	0.999997	1.90711e-08
43.4167	0.999997	1.90711e-08
43.5	0.999997	1.90711e-08
43.5833	0.999997	1.90711e-08
43.6667	0.999997	1.90711e-08
43.75	0.999997	1.90711e-08
43.8333	0.999997	1.90711e-08
43.9167	0.999997	1.90711e-08
44	0.999997	1.90711e-08
44.0833	0.999997	1.90711e-08
44.1667	0.999997	1.90711e-08
44.25	0.999997	1.90711e-08
44.3333	0.999997	1.90711e-08
44.4167	0.999997	1.90711e-08
44.5	0.999997	1.90711e-08
44.5833	0.999997	1.90711e-08
44.6667	0.999997	1.90711e-08
44.75	0.999997	1.90711e-08
44.8333	0.999997	1.90711e-08
44.9167	0.999997	1.90711e-08
45	0.999997	1.90711e-08
45.0833	0.999997	1.90711e-08
45.1667	0.999997	1.90711e-08
45.25	0.999997	1.90711e-08
45.3333	0.999997	1.90711e-08
45.4167	0.999997	1.90711e-08
45.5	0.999997	1.90711e-08
45.5833	0.999997	1.90711e-08
45.6667	0.999997	1.90711e-08
45.75	0.999997	1.90711e-08
45.8333	0.999997	1.90711e-08
45.9167	0.999997	1.90711e-08
46	0.999997	1.90711e-08
46.0833	0.999997	1.90711e-08
46.1667	0.999997	1.90711e-08
46.25	0.999997	1.90711e-08
46.3333	0.999997	1.90711e-08
46.4167	0.999997	1.90711e-08
46.5	0.999997	1.90711e-08
46.5833	0.999997	1.90711e-08
46.6667	0.999997	1.90711e-08
46.75	0.999997	1.90711e-08
46.8333	0.999997	1.90711e-08
46.9167	0.999997	1.90711e-08
47	0.999997	1.90711e-08
47.0833	0.999997	1.90711e-08
47.1667	0.999997	1.90711e-08
47.25	0.999997	1.90711e-08
47.3333	0.999997	1.90711e-08
47.4167	0.999997	1.90711e-08
47.5	0.999997	1.90711e-08
47.5833	0.999997	1.90711e-08
47.6667	0.999997	1.90711e-08
47.75	0.999997	1.90711e-08
47.8333	0.999997	1.90711e-08
47.9167	0.999997	1.90711e-08
48	0.999997	1.90711e-08

## Sheet: Figure 5 (b)
time [hr]	average production by AOB [ng.m-2.s-1]	1 s.t.d. production by AOB [ng.m-2.s-1]	Average consumption by NOB [-ng.m-2.s-1]	1 s.t.d. consumption by NOB [-ng.m-2.s-1]]
-95.9167	0.0307826	0.0642398	-0.151283	0.315709
-95.8333	0.000458176	0.000119391	-0.00225172	0.00058675
-95.75	0.00199602	0.000502593	-0.00980952	0.00247002
-95.6667	0.00413077	0.00090814	-0.0203009	0.00446309
-95.5833	0.00625714	0.00122531	-0.030751	0.00602184
-95.5	0.00843181	0.00167563	-0.0414385	0.00823498
-95.4167	0.0105861	0.0021292	-0.052026	0.010464
-95.3333	0.012661	0.00224134	-0.0622229	0.0110152
-95.25	0.0145164	0.00215993	-0.0713416	0.010615
-95.1667	0.0161983	0.00211803	-0.079607	0.0104092
-95.0833	0.017771	0.00218215	-0.0873366	0.0107243
-95	0.019983	0.00240156	-0.0982075	0.0118026
-94.9167	0.0229607	0.00250813	-0.112841	0.0123263
-94.8333	0.0262227	0.00253728	-0.128872	0.0124696
-94.75	0.0295626	0.00243413	-0.145286	0.0119626
-94.6667	0.0322441	0.00245456	-0.158465	0.0120631
-94.5833	0.0343529	0.00251883	-0.168829	0.0123789
-94.5	0.0359289	0.00273045	-0.176574	0.0134189
-94.4167	0.0372579	0.00281687	-0.183106	0.0138436
-94.3333	0.0383134	0.0028819	-0.188293	0.0141632
-94.25	0.0393451	0.00278619	-0.193363	0.0136928
-94.1667	0.040091	0.00256307	-0.197029	0.0125963
-94.0833	0.0409137	0.00231133	-0.201072	0.0113591
-94	0.0413983	0.00251654	-0.203454	0.0123676
-93.9167	0.0419708	0.00248108	-0.206267	0.0121934
-93.8333	0.0423895	0.00232392	-0.208325	0.011421
-93.75	0.0427819	0.00226619	-0.210253	0.0111373
-93.6667	0.0430191	0.00208717	-0.211419	0.0102575
-93.5833	0.0433312	0.00217603	-0.212953	0.0106942
-93.5	0.0435007	0.00222142	-0.213786	0.0109173
-93.4167	0.0437236	0.00223162	-0.214881	0.0109674
-93.3333	0.0439859	0.00217455	-0.216171	0.0106869
-93.25	0.0442842	0.00219174	-0.217637	0.0107714
-93.1667	0.0444547	0.0021651	-0.218474	0.0106405
-93.0833	0.0447383	0.00210058	-0.219868	0.0103234
-93	0.044855	0.00207518	-0.220442	0.0101986
-92.9167	0.0450256	0.00203357	-0.22128	0.00999408
-92.8333	0.0451681	0.00209577	-0.22198	0.0102998
-92.75	0.0453578	0.00199946	-0.222913	0.00982646
-92.6667	0.0456124	0.00193762	-0.224164	0.00952252
-92.5833	0.045885	0.00185706	-0.225504	0.00912661
-92.5	0.0460303	0.00193482	-0.226218	0.00950876
-92.4167	0.0461427	0.00198764	-0.22677	0.00976834
-92.3333	0.0462879	0.00196843	-0.227484	0.00967395
-92.25	0.0464458	0.00194065	-0.22826	0.0095374
-92.1667	0.0466386	0.0019395	-0.229208	0.00953178
-92.0833	0.0469495	0.00180079	-0.230735	0.00885008
-92	0.0470461	0.00180299	-0.23121	0.00886088
-91.9167	0.0471256	0.00177577	-0.231601	0.00872709
-91.8333	0.0507382	0.00863649	-0.249355	0.0424444
-91.75	0.0508143	0.00972748	-0.249729	0.0478061
-91.6667	0.0474688	0.00173634	-0.233287	0.00853333
-91.5833	0.0475731	0.00175007	-0.2338	0.00860081
-91.5	0.0476786	0.00175248	-0.234318	0.00861266
-91.4167	0.0478447	0.00173049	-0.235135	0.00850456
-91.3333	0.0505999	0.00785111	-0.248675	0.0385846
-91.25	0.048007	0.00163472	-0.235932	0.00803391
-91.1667	0.0480838	0.00162709	-0.23631	0.00799641
-91.0833	0.0481923	0.00168524	-0.236843	0.00828217
-91	0.0483933	0.00169126	-0.237831	0.00831179
-90.9167	0.0486293	0.00128516	-0.238991	0.00631596
-90.8333	0.0486633	0.00123761	-0.239158	0.00608229
-90.75	0.0487591	0.00134471	-0.239629	0.00660863
-90.6667	0.0489117	0.00132381	-0.240378	0.00650594
-90.5833	0.049027	0.00138454	-0.240945	0.0068044
-90.5	0.0491061	0.00140934	-0.241334	0.00692627
-90.4167	0.0491485	0.00142351	-0.241543	0.0069959
-90.3333	0.0492588	0.00153531	-0.242084	0.00754535
-90.25	0.0493269	0.00155384	-0.242419	0.00763641
-90.1667	0.0530216	0.0102999	-0.260577	0.0506193
-90.0833	0.0495068	0.00156378	-0.243303	0.00768525
-90	0.0495776	0.00160256	-0.243651	0.00787584
-89.9167	0.0496396	0.00163611	-0.243956	0.00804075
-89.8333	0.0498097	0.0014792	-0.244792	0.00726959
-89.75	0.0499525	0.00165463	-0.245494	0.00813176
-89.6667	0.0499909	0.00165607	-0.245682	0.00813884
-89.5833	0.050068	0.00156052	-0.246061	0.00766925
-89.5	0.0501312	0.00155285	-0.246372	0.00763156
-89.4167	0.0502339	0.00166648	-0.246877	0.00818998
-89.3333	0.0503582	0.00164555	-0.247487	0.00808711
-89.25	0.050407	0.00164506	-0.247727	0.00808472
-89.1667	0.0505869	0.00158599	-0.248612	0.00779441
-89.0833	0.0515955	0.00266932	-0.253568	0.0131185
-89	0.0508209	0.00138841	-0.249761	0.00682342
-88.9167	0.0535875	0.00841945	-0.263358	0.0413778
-88.8333	0.0545683	0.0111754	-0.268178	0.0549219
-88.75	0.0509267	0.00152362	-0.250282	0.00748789
-88.6667	0.0509733	0.00153002	-0.25051	0.00751934
-88.5833	0.0512003	0.00171924	-0.251626	0.00844928
-88.5	0.0513619	0.00172559	-0.25242	0.00848046
-88.4167	0.051401	0.0016896	-0.252612	0.00830362
-88.3333	0.0514164	0.00168834	-0.252688	0.00829743
-88.25	0.0514509	0.00167695	-0.252858	0.00824145
-88.1667	0.051484	0.00167846	-0.25302	0.00824888
-88.0833	0.0514908	0.0016945	-0.253053	0.00832771
-88	0.0517276	0.00179115	-0.254217	0.00880266
-87.9167	0.0517446	0.00175459	-0.254301	0.00862301
-87.8333	0.0517652	0.0017437	-0.254402	0.00856951
-87.75	0.0517986	0.00172223	-0.254566	0.00846397
-87.6667	0.0518027	0.00173144	-0.254587	0.00850925
-87.5833	0.0518287	0.00173322	-0.254714	0.00851797
-87.5	0.0556702	0.012204	-0.273594	0.059977
-87.4167	0.0519199	0.00168006	-0.255163	0.00825673
-87.3333	0.0519612	0.00168572	-0.255366	0.00828456
-87.25	0.0520868	0.00179814	-0.255983	0.00883702
-87.1667	0.0521323	0.00177939	-0.256207	0.00874488
-87.0833	0.0522475	0.00183499	-0.256773	0.00901812
-87	0.05236	0.0018829	-0.257326	0.00925361
-86.9167	0.0528395	0.00198408	-0.259682	0.00975084
-86.8333	0.0524539	0.00174104	-0.257787	0.00855642
-86.75	0.0525896	0.00169403	-0.258454	0.00832537
-86.6667	0.0526697	0.00169737	-0.258847	0.0083418
-86.5833	0.0526894	0.00168903	-0.258944	0.00830082
-86.5	0.0552663	0.00853263	-0.271608	0.041934
-86.4167	0.052793	0.00164065	-0.259453	0.00806302
-86.3333	0.0529141	0.00173616	-0.260049	0.00853245
-86.25	0.0529312	0.00170359	-0.260133	0.00837238
-86.1667	0.0529739	0.0016999	-0.260342	0.00835422
-86.0833	0.0530174	0.00168665	-0.260556	0.00828912
-86	0.0530365	0.00167715	-0.26065	0.00824244
-85.9167	0.0531448	0.00170449	-0.261182	0.00837679
-85.8333	0.0560473	0.00824315	-0.275447	0.0405113
-85.75	0.0532158	0.00168437	-0.261531	0.00827792
-85.6667	0.0531883	0.00169549	-0.261396	0.00833258
-85.5833	0.0531268	0.00173277	-0.261094	0.00851576
-85.5	0.0531292	0.001713	-0.261106	0.00841863
-85.4167	0.0532861	0.00166625	-0.261877	0.00818887
-85.3333	0.0533472	0.00169965	-0.262177	0.00835301
-85.25	0.0584518	0.0151126	-0.287264	0.0742715
-85.1667	0.0534179	0.00168095	-0.262524	0.00826112
-85.0833	0.05596	0.00846852	-0.275018	0.0416189
-85	0.0534639	0.00170241	-0.262751	0.00836654
-84.9167	0.0535039	0.00173089	-0.262947	0.00850654
-84.8333	0.0536114	0.00179736	-0.263476	0.00883321
-84.75	0.05361	0.00180028	-0.263468	0.00884757
-84.6667	0.0537867	0.00183919	-0.264337	0.00903878
-84.5833	0.0538312	0.00185481	-0.264556	0.00911556
-84.5	0.0539241	0.00188499	-0.265012	0.00926388
-84.4167	0.0540739	0.00187017	-0.265749	0.00919103
-84.3333	0.0541148	0.0018988	-0.26595	0.00933173
-84.25	0.0541375	0.00190303	-0.266061	0.00935254
-84.1667	0.0542662	0.00205397	-0.266694	0.0100943
-84.0833	0.054287	0.00204946	-0.266796	0.0100722
-84	0.0574393	0.00858135	-0.282288	0.0421734
-83.9167	0.054295	0.00204292	-0.266835	0.01004
-83.8333	0.0543119	0.00201774	-0.266918	0.00991629
-83.75	0.0544074	0.0020065	-0.267388	0.00986104
-83.6667	0.0545101	0.00202808	-0.267892	0.00996708
-83.5833	0.0545588	0.00211978	-0.268132	0.0104177
-83.5	0.0545117	0.00208544	-0.2679	0.010249
-83.4167	0.0544904	0.00206491	-0.267795	0.0101481
-83.3333	0.0545332	0.00198713	-0.268006	0.00976581
-83.25	0.0545356	0.0018749	-0.268018	0.00921426
-83.1667	0.0568714	0.00819357	-0.279497	0.0402676
-83.0833	0.0570308	0.00758054	-0.28028	0.0372549
-83	0.0545083	0.00183089	-0.267884	0.00899797
-82.9167	0.0578827	0.0101761	-0.284467	0.0500111
-82.8333	0.0544999	0.00185884	-0.267842	0.00913534
-82.75	0.0545324	0.00184751	-0.268002	0.00907969
-82.6667	0.0545415	0.0018521	-0.268047	0.00910224
-82.5833	0.0545808	0.00194562	-0.26824	0.00956185
-82.5	0.0545811	0.00194096	-0.268241	0.00953893
-82.4167	0.0607795	0.0112832	-0.298704	0.055452
-82.3333	0.0546432	0.00193207	-0.268546	0.00949524
-82.25	0.0547084	0.00191433	-0.268867	0.00940805
-82.1667	0.0547043	0.00190503	-0.268846	0.00936236
-82.0833	0.0547693	0.00194262	-0.269166	0.00954709
-82	0.0601437	0.0145682	-0.295579	0.0715961
-81.9167	0.0547122	0.00195699	-0.268885	0.00961771
-81.8333	0.0547969	0.00191554	-0.269302	0.00941399
-81.75	0.0548885	0.0020208	-0.269752	0.00993131
-81.6667	0.0549513	0.00203983	-0.27006	0.0100248
-81.5833	0.0549564	0.00203807	-0.270086	0.0100162
-81.5	0.0549702	0.00203811	-0.270153	0.0100164
-81.4167	0.0549708	0.00203507	-0.270156	0.0100014
-81.3333	0.0549748	0.00205581	-0.270176	0.0101034
-81.25	0.0550023	0.00205894	-0.270311	0.0101188
-81.1667	0.0549971	0.0020506	-0.270286	0.0100778
-81.0833	0.0550461	0.002056	-0.270526	0.0101043
-81	0.0550674	0.00214257	-0.270631	0.0105297
-80.9167	0.0550991	0.00209873	-0.270787	0.0103143
-80.8333	0.0612916	0.0122721	-0.30122	0.0603119
-80.75	0.0564589	0.00471958	-0.27747	0.0231946
-80.6667	0.0551677	0.0021075	-0.271124	0.0103574
-80.5833	0.0551718	0.00211713	-0.271144	0.0104047
-80.5	0.0551508	0.00206322	-0.271041	0.0101398
-80.4167	0.0552315	0.00198407	-0.271437	0.00975082
-80.3333	0.0553263	0.00214378	-0.271904	0.0105357
-80.25	0.0553575	0.00217358	-0.272057	0.0106821
-80.1667	0.0553572	0.00217678	-0.272056	0.0106979
-80.0833	0.0554225	0.00232696	-0.272376	0.011436
-80	0.0554136	0.00231006	-0.272332	0.0113529
-79.9167	0.0554044	0.00228815	-0.272287	0.0112452
-79.8333	0.0554007	0.00227435	-0.272269	0.0111774
-79.75	0.055407	0.00226726	-0.2723	0.0111426
-79.6667	0.055415	0.00226991	-0.272339	0.0111556
-79.5833	0.0554147	0.00225378	-0.272338	0.0110763
-79.5	0.0591272	0.0112561	-0.290583	0.0553186
-79.4167	0.0554217	0.00224042	-0.272372	0.0110106
-79.3333	0.0587985	0.011473	-0.288968	0.0563843
-79.25	0.0554183	0.0021791	-0.272355	0.0107093
-79.1667	0.055485	0.00231236	-0.272683	0.0113642
-79.0833	0.0554872	0.00229457	-0.272694	0.0112767
-79	0.0555347	0.00226619	-0.272928	0.0111373
-78.9167	0.0555255	0.00225498	-0.272883	0.0110822
-78.8333	0.0555266	0.00224358	-0.272888	0.0110262
-78.75	0.0555061	0.00223082	-0.272787	0.0109635
-78.6667	0.0555081	0.00222173	-0.272797	0.0109188
-78.5833	0.0555621	0.00220506	-0.273062	0.0108369
-78.5	0.0590232	0.0116399	-0.290072	0.057205
-78.4167	0.055664	0.00226726	-0.273563	0.0111426
-78.3333	0.0556569	0.00225391	-0.273528	0.0110769
-78.25	0.0556329	0.00222628	-0.27341	0.0109411
-78.1667	0.0556178	0.00223172	-0.273336	0.0109679
-78.0833	0.0579085	0.00843949	-0.284594	0.0414762
-78	0.0556437	0.00212813	-0.273464	0.0104588
-77.9167	0.0557114	0.00215639	-0.273796	0.0105977
-77.8333	0.0557413	0.00210226	-0.273943	0.0103316
-77.75	0.0557329	0.00209009	-0.273902	0.0102718
-77.6667	0.0557325	0.00208412	-0.2739	0.0102425
-77.5833	0.055734	0.00208755	-0.273907	0.0102593
-77.5	0.0557375	0.00208353	-0.273924	0.0102396
-77.4167	0.055741	0.0020799	-0.273942	0.0102218
-77.3333	0.0557442	0.00207609	-0.273957	0.0102031
-77.25	0.0557303	0.00207816	-0.273889	0.0102132
-77.1667	0.0557789	0.00211881	-0.274128	0.010413
-77.0833	0.0557778	0.00211292	-0.274122	0.010384
-77	0.0557505	0.00212431	-0.273988	0.01044
-76.9167	0.0557709	0.00208965	-0.274088	0.0102697
-76.8333	0.0558069	0.00204608	-0.274265	0.0100556
-76.75	0.0557901	0.00204299	-0.274183	0.0100404
-76.6667	0.0558484	0.00194632	-0.274469	0.00956528
-76.5833	0.0590476	0.00976437	-0.290192	0.0479874
-76.5	0.0559045	0.00187943	-0.274745	0.00923656
-76.4167	0.0559189	0.00186405	-0.274816	0.00916098
-76.3333	0.0559561	0.00192703	-0.274998	0.00947045
-76.25	0.0559468	0.00191752	-0.274953	0.00942374
-76.1667	0.0559542	0.00190165	-0.274989	0.00934575
-76.0833	0.0559627	0.00190222	-0.275031	0.00934855
-76	0.0559774	0.00188621	-0.275103	0.00926985
-75.9167	0.0560317	0.00184053	-0.27537	0.00904536
-75.8333	0.0584334	0.00762496	-0.287174	0.0374732
-75.75	0.0561165	0.00187018	-0.275787	0.00919108
-75.6667	0.0561398	0.0018215	-0.275901	0.00895186
-75.5833	0.0561402	0.00181932	-0.275903	0.00894112
-75.5	0.0561461	0.00181186	-0.275932	0.00890448
-75.4167	0.0561427	0.00181594	-0.275916	0.00892451
-75.3333	0.0561455	0.00181746	-0.275929	0.00893197
-75.25	0.0563174	0.00193648	-0.276774	0.00951694
-75.1667	0.056339	0.00193172	-0.276881	0.00949354
-75.0833	0.0624397	0.0189595	-0.306862	0.093177
-75	0.0563267	0.00191843	-0.27682	0.00942822
-74.9167	0.0563878	0.00191368	-0.27712	0.00940486
-74.8333	0.0565076	0.0019256	-0.277709	0.00946343
-74.75	0.0609644	0.0104355	-0.299612	0.0512858
-74.6667	0.0567701	0.00183526	-0.278999	0.00901946
-74.5833	0.0570169	0.0019076	-0.280212	0.00937499
-74.5	0.0572077	0.00186896	-0.28115	0.00918506
-74.4167	0.0573543	0.00173248	-0.28187	0.00851434
-74.3333	0.0576637	0.00167537	-0.283391	0.0082337
-74.25	0.0580568	0.00186507	-0.285323	0.00916598
-74.1667	0.0582237	0.00198392	-0.286143	0.00975006
-74.0833	0.0585252	0.00199661	-0.287625	0.00981242
-74	0.0590725	0.00202964	-0.290314	0.00997477
-73.9167	0.0595254	0.00210079	-0.29254	0.0103244
-73.8333	0.0597192	0.00213691	-0.293493	0.0105019
-73.75	0.0600374	0.00235305	-0.295057	0.0115642
-73.6667	0.0603455	0.00250838	-0.296571	0.0123276
-73.5833	0.0632539	0.00879004	-0.310864	0.043199
-73.5	0.060994	0.00247965	-0.299758	0.0121864
-73.4167	0.0640812	0.00750047	-0.31493	0.0368614
-73.3333	0.0614636	0.00246612	-0.302065	0.0121199
-73.25	0.0616547	0.00261556	-0.303005	0.0128543
-73.1667	0.0619125	0.00260062	-0.304272	0.0127808
-73.0833	0.0621662	0.00263617	-0.305519	0.0129556
-73	0.0623611	0.00277225	-0.306476	0.0136244
-72.9167	0.0625694	0.00284325	-0.3075	0.0139733
-72.8333	0.0629849	0.00279714	-0.309542	0.0137467
-72.75	0.0632825	0.00283729	-0.311005	0.013944
-72.6667	0.0636146	0.00288123	-0.312636	0.0141599
-72.5833	0.0638101	0.00290191	-0.313597	0.0142616
-72.5	0.0674916	0.00914026	-0.33169	0.0449202
-72.4167	0.0643213	0.00294484	-0.31611	0.0144725
-72.3333	0.0646738	0.00308481	-0.317842	0.0151604
-72.25	0.0648355	0.00304478	-0.318637	0.0149637
-72.1667	0.0652331	0.00307192	-0.320591	0.0150971
-72.0833	0.0656141	0.00293427	-0.322464	0.0144206
-72	0.0659041	0.00297807	-0.323889	0.0146358
-71.9167	0.0680191	0.00407657	-0.334283	0.0200345
-71.8333	0.0702812	0.00562249	-0.3454	0.027632
-71.75	0.0706794	0.00724077	-0.347357	0.0355851
-71.6667	0.0783711	0.0268547	-0.385158	0.131979
-71.5833	0.0814302	0.0364234	-0.400192	0.179004
-71.5	0.0662883	0.00649988	-0.325777	0.031944
-71.4167	0.0640963	0.0070344	-0.315004	0.0345709
-71.3333	0.0637042	0.00866883	-0.313077	0.0426034
-71.25	0.078635	0.0451305	-0.386455	0.221796
-71.1667	0.094393	0.0590803	-0.463898	0.290353
-71.0833	0.0620779	0.00871834	-0.305085	0.0428467
-71	0.061675	0.00876487	-0.303104	0.0430753
-70.9167	0.0621047	0.00816892	-0.305216	0.0401465
-70.8333	0.0958131	0.094549	-0.470877	0.464665
-70.75	0.0651684	0.00935436	-0.320273	0.0459724
-70.6667	0.108399	0.0720502	-0.532733	0.354094
-70.5833	0.120395	0.0726504	-0.591687	0.357043
-70.5	0.102798	0.0480822	-0.505205	0.236302
-70.4167	0.098151	0.0531336	-0.482367	0.261128
-70.3333	0.113166	0.0631581	-0.556158	0.310393
-70.25	0.0949716	0.0363666	-0.466742	0.178725
-70.1667	0.123463	0.0833804	-0.606766	0.409777
-70.0833	0.124183	0.0975443	-0.610304	0.479386
-70	0.118863	0.0529259	-0.584159	0.260107
-69.9167	0.138287	0.0628983	-0.679615	0.309117
-69.8333	0.140491	0.0689274	-0.690447	0.338746
-69.75	0.14173	0.0633239	-0.696537	0.311208
-69.6667	0.182245	0.0942795	-0.895651	0.463341
-69.5833	0.189921	0.0736581	-0.933374	0.361996
-69.5	0.126472	0.0460391	-0.621553	0.226261
-69.4167	0.168685	0.0578817	-0.82901	0.284462
-69.3333	0.207266	0.144276	-1.01862	0.709049
-69.25	0.154209	0.0624414	-0.757866	0.306871
-69.1667	0.164822	0.046872	-0.810026	0.230355
-69.0833	0.151941	0.0396628	-0.746722	0.194925
-69	0.234184	0.0620585	-1.15091	0.304989
-68.9167	0.191111	0.0708853	-0.939224	0.348369
-68.8333	0.150957	0.0389545	-0.741887	0.191444
-68.75	0.237297	0.077734	-1.16621	0.382027
-68.6667	0.205448	0.0633963	-1.00969	0.311564
-68.5833	0.166814	0.0565012	-0.819817	0.277678
-68.5	0.172318	0.0569995	-0.846864	0.280127
-68.4167	0.181039	0.051499	-0.889722	0.253094
-68.3333	0.172794	0.0418958	-0.849203	0.205899
-68.25	0.185695	0.0766251	-0.912604	0.376577
-68.1667	0.237318	0.0638087	-1.16631	0.313591
-68.0833	0.164725	0.0407814	-0.80955	0.200422
-68	0.191697	0.0408692	-0.942102	0.200853
-67.9167	0.144201	0.0072586	-0.708681	0.0356727
-67.8333	0.180573	0.0554037	-0.887435	0.272284
-67.75	0.185452	0.0552932	-0.911412	0.271741
-67.6667	0.192367	0.102337	-0.945394	0.502941
-67.5833	0.151766	0.0186854	-0.745859	0.09183
-67.5	0.152405	0.0147552	-0.748999	0.0725149
-67.4167	0.16908	0.0375133	-0.830953	0.184361
-67.3333	0.157884	0.0187006	-0.775927	0.091905
-67.25	0.153806	0.0199062	-0.755886	0.0978299
-67.1667	0.153122	0.0209451	-0.752523	0.102936
-67.0833	0.167895	0.0305991	-0.825129	0.150381
-67	0.164725	0.0264058	-0.809546	0.129772
-66.9167	0.153093	0.015391	-0.752381	0.0756395
-66.8333	0.172676	0.0424607	-0.848622	0.208675
-66.75	0.154546	0.0155021	-0.759523	0.0761856
-66.6667	0.181952	0.0967791	-0.894213	0.475625
-66.5833	0.1584	0.0222898	-0.778462	0.109544
-66.5	0.167476	0.0619955	-0.823068	0.304679
-66.4167	0.146725	0.00702251	-0.721087	0.0345124
-66.3333	0.154459	0.0221073	-0.759096	0.108647
-66.25	0.146437	0.0062817	-0.719673	0.0308717
-66.1667	0.146448	0.00627784	-0.719726	0.0308527
-66.0833	0.156427	0.025602	-0.768769	0.125822
-66	0.147858	0.00543992	-0.726656	0.0267347
-65.9167	0.165228	0.0291504	-0.812021	0.143261
-65.8333	0.151983	0.0171928	-0.746928	0.0844949
-65.75	0.156031	0.0220101	-0.766823	0.10817
-65.6667	0.146967	0.00625348	-0.722277	0.030733
-65.5833	0.159577	0.0267768	-0.784249	0.131596
-65.5	0.157882	0.0258413	-0.775917	0.126998
-65.4167	0.147226	0.00610529	-0.723547	0.0300047
-65.3333	0.148689	0.00529901	-0.730741	0.0260422
-65.25	0.146712	0.00614071	-0.721021	0.0301788
-65.1667	0.150094	0.014248	-0.737642	0.0700225
-65.0833	0.153849	0.0193276	-0.756097	0.0949864
-65	0.154892	0.0222988	-0.761223	0.109589
-64.9167	0.155412	0.0207226	-0.76378	0.101842
-64.8333	0.169832	0.0643758	-0.834646	0.316378
-64.75	0.158091	0.0278486	-0.776945	0.136863
-64.6667	0.152236	0.0173605	-0.74817	0.085319
-64.5833	0.155577	0.0168576	-0.764588	0.0828474
-64.5	0.155033	0.0206361	-0.761917	0.101417
-64.4167	0.154477	0.0210189	-0.759184	0.103298
-64.3333	0.17258	0.0294307	-0.848153	0.144638
-64.25	0.165439	0.0281422	-0.813058	0.138306
-64.1667	0.198631	0.05406	-0.976179	0.26568
-64.0833	0.155688	0.0196337	-0.765137	0.0964905
-64	0.157302	0.0163151	-0.773066	0.0801811
-63.9167	0.153126	0.0153295	-0.752544	0.0753377
-63.8333	0.155411	0.0206581	-0.763774	0.101525
-63.75	0.153427	0.0181457	-0.754024	0.089178
-63.6667	0.17268	0.0307091	-0.848645	0.150921
-63.5833	0.201965	0.0541658	-0.992564	0.2662
-63.5	0.158763	0.0241109	-0.780246	0.118494
-63.4167	0.152969	0.0133049	-0.751773	0.0653877
-63.3333	0.178899	0.0536661	-0.879206	0.263745
-63.25	0.146614	0.00589522	-0.720542	0.0289723
-63.1667	0.168875	0.0331904	-0.829944	0.163116
-63.0833	0.173777	0.033356	-0.854033	0.16393
-63	0.174426	0.0173743	-0.857224	0.0853866
-62.9167	0.147726	0.00795757	-0.726004	0.0391078
-62.8333	0.151844	0.0167494	-0.746245	0.0823154
-62.75	0.15755	0.0272155	-0.774284	0.133752
-62.6667	0.159248	0.0210333	-0.782633	0.103369
-62.5833	0.147682	0.0148512	-0.725788	0.0729867
-62.5	0.168947	0.0562297	-0.830298	0.276343
-62.4167	0.185283	0.0849634	-0.910583	0.417556
-62.3333	0.151986	0.0188662	-0.746943	0.0927188
-62.25	0.174522	0.0659082	-0.857695	0.323909
-62.1667	0.16528	0.037634	-0.812273	0.184954
-62.0833	0.152776	0.0211079	-0.750825	0.103736
-62	0.155938	0.0291324	-0.766362	0.143173
-61.9167	0.142849	0.0125829	-0.702038	0.061839
-61.8333	0.142814	0.0120427	-0.701866	0.0591843
-61.75	0.148242	0.0190843	-0.728539	0.0937907
-61.6667	0.140876	0.00756343	-0.692342	0.0371708
-61.5833	0.149796	0.0156671	-0.73618	0.0769968
-61.5	0.164045	0.0495387	-0.806206	0.24346
-61.4167	0.136526	0.00523939	-0.670961	0.0257492
-61.3333	0.13614	0.00519515	-0.669064	0.0255318
-61.25	0.156248	0.0307847	-0.767886	0.151293
-61.1667	0.134822	0.00524662	-0.66259	0.0257847
-61.0833	0.139664	0.0169154	-0.686385	0.0831312
-61	0.145787	0.0249725	-0.716475	0.122728
-60.9167	0.137743	0.00896493	-0.676944	0.0440585
-60.8333	0.147588	0.0273034	-0.725329	0.134184
-60.75	0.148917	0.0269706	-0.73186	0.132548
-60.6667	0.150589	0.0262647	-0.740078	0.129079
-60.5833	0.136018	0.0121473	-0.668466	0.0596983
-60.5	0.131571	0.00419653	-0.646609	0.020624
-60.4167	0.143	0.0219479	-0.702781	0.107864
-60.3333	0.143261	0.0182629	-0.704063	0.0897536
-60.25	0.137651	0.0147657	-0.67649	0.0725666
-60.1667	0.130566	0.00593776	-0.641673	0.0291814
-60.0833	0.144096	0.023734	-0.708167	0.116642
-60	0.12921	0.00481591	-0.635009	0.023668
-59.9167	0.132036	0.0118784	-0.648896	0.0583769
-59.8333	0.135068	0.0151206	-0.663798	0.0743107
-59.75	0.137981	0.0265489	-0.678113	0.130475
-59.6667	0.131527	0.0142264	-0.646397	0.0699161
-59.5833	0.132363	0.0116229	-0.650505	0.0571211
-59.5	0.13834	0.0181412	-0.679879	0.0891558
-59.4167	0.134624	0.0187351	-0.661614	0.0920744
-59.3333	0.131772	0.0138158	-0.647597	0.0678984
-59.25	0.13233	0.0154111	-0.650341	0.0757386
-59.1667	0.13228	0.0135603	-0.650095	0.0666425
-59.0833	0.147277	0.0401643	-0.723798	0.197389
-59	0.125972	0.00731663	-0.619094	0.0359579
-58.9167	0.130944	0.012551	-0.643528	0.0616824
-58.8333	0.124138	0.00479728	-0.610082	0.0235764
-58.75	0.13874	0.019967	-0.681846	0.0981285
-58.6667	0.123314	0.00490125	-0.606034	0.0240874
-58.5833	0.122877	0.00493892	-0.603883	0.0242725
-58.5	0.122511	0.00490718	-0.602084	0.0241165
-58.4167	0.124469	0.00369528	-0.611706	0.0181606
-58.3333	0.125871	0.0158235	-0.618598	0.0777651
-58.25	0.123674	0.00750915	-0.607802	0.0369041
-58.1667	0.120999	0.00468645	-0.594657	0.0230318
-58.0833	0.128976	0.0235453	-0.633859	0.115714
-58	0.124341	0.00946116	-0.611082	0.0464973
-57.9167	0.127428	0.0127579	-0.626249	0.0626992
-57.8333	0.120198	0.00488248	-0.590716	0.0239952
-57.75	0.119859	0.00487148	-0.589052	0.0239411
-57.6667	0.120137	0.00468068	-0.590419	0.0230034
-57.5833	0.128725	0.0151526	-0.632624	0.0744682
-57.5	0.119724	0.00528205	-0.588391	0.0259589
-57.4167	0.121825	0.00951735	-0.598713	0.0467734
-57.3333	0.121076	0.00901807	-0.595031	0.0443197
-57.25	0.118255	0.00509899	-0.581167	0.0250592
-57.1667	0.120911	0.0100289	-0.594221	0.0492872
-57.0833	0.117543	0.00479143	-0.577672	0.0235477
-57	0.120833	0.00854338	-0.593839	0.0419868
-56.9167	0.117023	0.00503868	-0.575114	0.0247628
-56.8333	0.11683	0.00510025	-0.574166	0.0250654
-56.75	0.116611	0.00500656	-0.573091	0.024605
-56.6667	0.116273	0.00494993	-0.571431	0.0243267
-56.5833	0.115966	0.00501619	-0.56992	0.0246523
-56.5	0.115526	0.00497549	-0.567757	0.0244523
-56.4167	0.117756	0.0102848	-0.578718	0.0505451
-56.3333	0.125591	0.0195482	-0.61722	0.0960703
-56.25	0.11474	0.00499853	-0.563895	0.0245655
-56.1667	0.119837	0.014603	-0.588943	0.0717672
-56.0833	0.114378	0.00475412	-0.562115	0.0233643
-56	0.119033	0.0134494	-0.584991	0.0660979
-55.9167	0.11401	0.00454542	-0.560305	0.0223387
-55.8333	0.117525	0.00939273	-0.577581	0.046161
-55.75	0.113517	0.00444498	-0.557884	0.021845
-55.6667	0.115386	0.00638189	-0.567068	0.031364
-55.5833	0.116946	0.0108635	-0.574738	0.0533891
-55.5	0.112805	0.00434928	-0.554385	0.0213747
-55.4167	0.113668	0.00578431	-0.558626	0.0284273
-55.3333	0.114525	0.00677407	-0.562837	0.0332914
-55.25	0.11214	0.00432767	-0.551118	0.0212685
-55.1667	0.112018	0.00436036	-0.550517	0.0214292
-55.0833	0.111868	0.00452877	-0.549778	0.0222569
-55	0.117589	0.0166118	-0.577894	0.0816395
-54.9167	0.114623	0.0122696	-0.563319	0.0602995
-54.8333	0.115837	0.0163775	-0.569286	0.080488
-54.75	0.111009	0.00446402	-0.545556	0.0219386
-54.6667	0.110935	0.00455952	-0.545195	0.0224079
-54.5833	0.110819	0.00446802	-0.544625	0.0219583
-54.5	0.11288	0.00693013	-0.554755	0.0340584
-54.4167	0.11038	0.00453239	-0.542467	0.0222746
-54.3333	0.113455	0.00940148	-0.557578	0.046204
-54.25	0.109868	0.00461452	-0.539953	0.0226782
-54.1667	0.109646	0.00460173	-0.538861	0.0226154
-54.0833	0.111158	0.00576964	-0.546293	0.0283551
-54	0.10942	0.00442072	-0.537751	0.0217258
-53.9167	0.109244	0.00440779	-0.536884	0.0216623
-53.8333	0.113221	0.011529	-0.556431	0.0566597
-53.75	0.108998	0.00438577	-0.535673	0.0215541
-53.6667	0.111601	0.0107766	-0.548468	0.0529623
-53.5833	0.108779	0.00430394	-0.534597	0.0211519
-53.5	0.110099	0.0040325	-0.541086	0.0198179
-53.4167	0.108524	0.00426587	-0.533348	0.0209648
-53.3333	0.108338	0.00432213	-0.532431	0.0212413
-53.25	0.108177	0.00440112	-0.531639	0.0216295
-53.1667	0.107999	0.00441572	-0.530766	0.0217013
-53.0833	0.110829	0.0116567	-0.544676	0.0572873
-53	0.107802	0.00437373	-0.529798	0.0214949
-52.9167	0.107741	0.0043029	-0.5295	0.0211468
-52.8333	0.107716	0.00443383	-0.529375	0.0217903
-52.75	0.107599	0.00448086	-0.528802	0.0220214
-52.6667	0.107435	0.00440989	-0.527993	0.0216726
-52.5833	0.107109	0.00449408	-0.526392	0.0220863
-52.5	0.106954	0.00442108	-0.525632	0.0217276
-52.4167	0.10672	0.00431815	-0.524481	0.0212217
-52.3333	0.106589	0.00428539	-0.523834	0.0210607
-52.25	0.106443	0.00424426	-0.523119	0.0208586
-52.1667	0.106269	0.00424216	-0.522263	0.0208483
-52.0833	0.106037	0.00423834	-0.521123	0.0208295
-52	0.106004	0.00421889	-0.520962	0.0207339
-51.9167	0.106036	0.00429233	-0.521117	0.0210948
-51.8333	0.105939	0.00428325	-0.520641	0.0210502
-51.75	0.108446	0.00760887	-0.532962	0.0373941
-51.6667	0.105737	0.00426484	-0.519651	0.0209597
-51.5833	0.105619	0.00421383	-0.519069	0.020709
-51.5	0.105595	0.00411146	-0.518952	0.020206
-51.4167	0.105563	0.00404165	-0.518792	0.0198629
-51.3333	0.105375	0.00399245	-0.517869	0.019621
-51.25	0.1053	0.00402059	-0.517502	0.0197593
-51.1667	0.107806	0.0076149	-0.529819	0.0374237
-51.0833	0.105059	0.00398134	-0.516319	0.0195665
-51	0.105091	0.00399472	-0.516476	0.0196322
-50.9167	0.105057	0.00396988	-0.516308	0.0195101
-50.8333	0.105102	0.0040635	-0.51653	0.0199702
-50.75	0.105063	0.00403335	-0.516338	0.0198221
-50.6667	0.105112	0.00411042	-0.516577	0.0202008
-50.5833	0.105024	0.00405168	-0.516143	0.0199121
-50.5	0.108447	0.0088169	-0.532966	0.043331
-50.4167	0.10475	0.00414541	-0.514798	0.0203728
-50.3333	0.104714	0.00414144	-0.514624	0.0203533
-50.25	0.120469	0.0387705	-0.59205	0.190539
-50.1667	0.107694	0.00928929	-0.529267	0.0456526
-50.0833	0.104439	0.00430415	-0.513271	0.021153
-50	0.10431	0.00403837	-0.512634	0.0198467
-49.9167	0.104256	0.00417755	-0.512373	0.0205307
-49.8333	0.104053	0.00413541	-0.511371	0.0203237
-49.75	0.108646	0.0130707	-0.533948	0.0642364
-49.6667	0.103845	0.00430247	-0.510351	0.0211446
-49.5833	0.107507	0.00834966	-0.528345	0.0410348
-49.5	0.106269	0.00821178	-0.522261	0.0403571
-49.4167	0.103821	0.00430128	-0.510232	0.0211388
-49.3333	0.107565	0.011555	-0.528631	0.0567877
-49.25	0.10353	0.00411941	-0.508801	0.020245
-49.1667	0.10689	0.00917386	-0.525316	0.0450853
-49.0833	0.103562	0.00408684	-0.508958	0.020085
-49	0.103602	0.00414221	-0.509156	0.0203571
-48.9167	0.106793	0.0125152	-0.524838	0.0615067
-48.8333	0.103385	0.00412993	-0.508088	0.0202967
-48.75	0.10321	0.00414855	-0.507232	0.0203882
-48.6667	0.103255	0.00393544	-0.507451	0.0193409
-48.5833	0.103027	0.0039038	-0.506332	0.0191854
-48.5	0.102757	0.0039608	-0.505004	0.0194655
-48.4167	0.102567	0.00389705	-0.50407	0.0191522
-48.3333	0.102201	0.00384342	-0.502273	0.0188887
-48.25	0.105319	0.0114153	-0.517594	0.0561009
-48.1667	0.101907	0.00372272	-0.500824	0.0182955
-48.0833	0.101657	0.00349055	-0.499598	0.0171545
-48	0.101513	0.00336221	-0.49889	0.0165237
-47.9167	0.101349	0.00352238	-0.498082	0.0173109
-47.8333	0.101584	0.0036479	-0.499239	0.0179278
-47.75	0.102014	0.00408922	-0.501351	0.0200966
-47.6667	0.102754	0.00363492	-0.504988	0.017864
-47.5833	0.102776	0.00396379	-0.505097	0.0194802
-47.5	0.103139	0.00414188	-0.506882	0.0203555
-47.4167	0.104547	0.00593769	-0.513798	0.029181
-47.3333	0.103597	0.00428873	-0.50913	0.0210772
-47.25	0.103011	0.00412116	-0.506254	0.0202536
-47.1667	0.102778	0.00437968	-0.505105	0.0215241
-47.0833	0.124823	0.0629777	-0.613449	0.309507
-47	0.105993	0.00932451	-0.520908	0.0458257
-46.9167	0.106438	0.0129518	-0.523092	0.0636523
-46.8333	0.101541	0.00458378	-0.49903	0.0225272
-46.75	0.104831	0.0112517	-0.515197	0.055297
-46.6667	0.10019	0.00475522	-0.492387	0.0233698
-46.5833	0.0993067	0.00527157	-0.488047	0.0259074
-46.5	0.102509	0.0112313	-0.503784	0.0551966
-46.4167	0.0981195	0.00542113	-0.482212	0.0266424
-46.3333	0.0981193	0.00685804	-0.482211	0.0337041
-46.25	0.0980971	0.00471374	-0.482102	0.0231659
-46.1667	0.0992853	0.0107823	-0.487942	0.05299
-46.0833	0.105106	0.0153999	-0.516546	0.0756837
-46	0.102166	0.0176828	-0.502101	0.0869027
-45.9167	0.101623	0.015638	-0.499433	0.0768538
-45.8333	0.105245	0.016469	-0.51723	0.0809377
-45.75	0.0956585	0.00546382	-0.470118	0.0268522
-45.6667	0.0995859	0.0116419	-0.489419	0.0572144
-45.5833	0.0953248	0.00591359	-0.468478	0.0290626
-45.5	0.102487	0.0121423	-0.503676	0.0596741
-45.4167	0.106436	0.0277546	-0.523086	0.136401
-45.3333	0.112965	0.0291296	-0.555171	0.143159
-45.25	0.0972888	0.010832	-0.47813	0.0532342
-45.1667	0.0977659	0.0111124	-0.480475	0.0546122
-45.0833	0.108706	0.0175726	-0.53424	0.0863612
-45	0.11212	0.0245817	-0.55102	0.120808
-44.9167	0.0953765	0.00859154	-0.468732	0.0422235
-44.8333	0.115782	0.0321693	-0.569015	0.158097
-44.75	0.0932426	0.00846728	-0.458245	0.0416128
-44.6667	0.0993891	0.0141131	-0.488452	0.0693594
-44.5833	0.100692	0.0217436	-0.494853	0.10686
-44.5	0.0987378	0.0169089	-0.485251	0.0830994
-44.4167	0.0992113	0.0175798	-0.487578	0.0863965
-44.3333	0.097496	0.0179057	-0.479148	0.0879983
-44.25	0.0953912	0.0210653	-0.468804	0.103526
-44.1667	0.0945955	0.0182593	-0.464894	0.0897361
-44.0833	0.0955998	0.0123242	-0.46983	0.0605679
-44	0.122603	0.0483533	-0.602538	0.237634
-43.9167	0.12772	0.0727139	-0.627685	0.357356
-43.8333	0.0962618	0.0181179	-0.473083	0.0890411
-43.75	0.103661	0.0228743	-0.509444	0.112417
-43.6667	0.154314	0.101244	-0.758383	0.497568
-43.5833	0.115976	0.036422	-0.569967	0.178997
-43.5	0.103735	0.021214	-0.509812	0.104257
-43.4167	0.0983502	0.0170111	-0.483346	0.0836017
-43.3333	0.111487	0.0258237	-0.547908	0.126912
-43.25	0.136844	0.0381012	-0.672526	0.18725
-43.1667	0.10195	0.0238801	-0.501036	0.11736
-43.0833	0.127056	0.0553383	-0.624421	0.271962
-43	0.121628	0.068014	-0.597744	0.334258
-42.9167	0.104233	0.0124451	-0.512257	0.0611621
-42.8333	0.12668	0.0376932	-0.622575	0.185245
-42.75	0.108795	0.0210444	-0.534675	0.103424
-42.6667	0.113886	0.0325557	-0.559699	0.159997
-42.5833	0.113423	0.018699	-0.557424	0.0918972
-42.5	0.0947555	0.00554747	-0.46568	0.0272633
-42.4167	0.105275	0.0204579	-0.517378	0.100541
-42.3333	0.102832	0.0159665	-0.505371	0.0784681
-42.25	0.0993216	0.0110563	-0.48812	0.0543365
-42.1667	0.108381	0.0217518	-0.532642	0.1069
-42.0833	0.102115	0.0119972	-0.501849	0.0589608
-42	0.0953097	0.00481765	-0.468404	0.0236765
-41.9167	0.095544	0.00464317	-0.469555	0.0228191
-41.8333	0.106465	0.0194486	-0.523227	0.0955809
-41.75	0.0954366	0.00430438	-0.469027	0.0211541
-41.6667	0.10847	0.0197286	-0.533079	0.0969571
-41.5833	0.100778	0.0163272	-0.495277	0.0802406
-41.5	0.100571	0.0132802	-0.494262	0.065266
-41.4167	0.1036	0.0184767	-0.509145	0.0908044
-41.3333	0.109029	0.0195889	-0.535828	0.0962703
-41.25	0.104131	0.0143734	-0.511754	0.0706389
-41.1667	0.0997266	0.01147	-0.490111	0.0563698
-41.0833	0.109602	0.0242715	-0.538645	0.119283
-41	0.100401	0.0127044	-0.493424	0.0624363
-40.9167	0.113406	0.0254837	-0.55734	0.125241
-40.8333	0.113408	0.0196956	-0.557346	0.0967947
-40.75	0.097362	0.0045602	-0.47849	0.0224113
-40.6667	0.106301	0.0171104	-0.522423	0.0840898
-40.5833	0.101267	0.0121993	-0.497683	0.0599539
-40.5	0.0975887	0.00458702	-0.479604	0.0225431
-40.4167	0.102381	0.0130318	-0.503157	0.0640455
-40.3333	0.103674	0.0150922	-0.50951	0.0741711
-40.25	0.0980489	0.0049297	-0.481866	0.0242272
-40.1667	0.104808	0.0130028	-0.515086	0.063903
-40.0833	0.0982612	0.00463742	-0.482909	0.0227908
-40	0.0985031	0.00443768	-0.484097	0.0218092
-39.9167	0.0983147	0.00473731	-0.483172	0.0232817
-39.8333	0.105396	0.0125985	-0.517973	0.0619159
-39.75	0.0984778	0.00505503	-0.483974	0.0248432
-39.6667	0.104442	0.0157745	-0.513286	0.0775247
-39.5833	0.0989926	0.0056144	-0.486503	0.0275922
-39.5	0.107833	0.0214939	-0.529951	0.105633
-39.4167	0.0994933	0.0059369	-0.488964	0.0291771
-39.3333	0.0996276	0.00605236	-0.489624	0.0297446
-39.25	0.103853	0.0107857	-0.51039	0.053007
-39.1667	0.10002	0.00596991	-0.491554	0.0293394
-39.0833	0.100404	0.00632568	-0.493441	0.0310878
-39	0.107108	0.0205132	-0.526387	0.100813
-38.9167	0.101103	0.00575793	-0.496875	0.0282976
-38.8333	0.101242	0.00536064	-0.497556	0.0263451
-38.75	0.101293	0.00521144	-0.497809	0.0256118
-38.6667	0.105714	0.0130005	-0.519538	0.0638913
-38.5833	0.105743	0.0149508	-0.519679	0.0734764
-38.5	0.106119	0.0110548	-0.521527	0.0543291
-38.4167	0.102083	0.00543809	-0.501692	0.0267257
-38.3333	0.10691	0.0162937	-0.525411	0.080076
-38.25	0.11085	0.0146534	-0.544775	0.0720149
-38.1667	0.107319	0.0140903	-0.527425	0.0692475
-38.0833	0.103338	0.00582698	-0.50786	0.0286369
-38	0.110007	0.0195721	-0.540635	0.0961878
-37.9167	0.108723	0.0127506	-0.534326	0.0626635
-37.8333	0.103685	0.00564507	-0.509565	0.0277429
-37.75	0.104631	0.00604275	-0.514213	0.0296973
-37.6667	0.107317	0.0125643	-0.527415	0.0617479
-37.5833	0.117063	0.0205267	-0.57531	0.100879
-37.5	0.104184	0.00527272	-0.512018	0.025913
-37.4167	0.113493	0.0137568	-0.557766	0.0676085
-37.3333	0.104575	0.00606626	-0.513937	0.0298129
-37.25	0.112345	0.016352	-0.552125	0.0803627
-37.1667	0.110992	0.0166226	-0.545477	0.0816926
-37.0833	0.105058	0.00679185	-0.51631	0.0333788
-37	0.112101	0.0113318	-0.550928	0.0556906
-36.9167	0.106805	0.00748383	-0.524898	0.0367796
-36.8333	0.105426	0.00625235	-0.518119	0.0307275
-36.75	0.105617	0.00644345	-0.519061	0.0316666
-36.6667	0.121892	0.0312458	-0.599044	0.153559
-36.5833	0.105735	0.00682555	-0.519642	0.0335444
-36.5	0.105841	0.00708917	-0.520158	0.03484
-36.4167	0.116808	0.0249685	-0.574059	0.122709
-36.3333	0.110115	0.0177431	-0.541166	0.0871992
-36.25	0.110528	0.017721	-0.543195	0.0870907
-36.1667	0.110006	0.0156509	-0.540631	0.076917
-36.0833	0.106513	0.00760433	-0.523462	0.0373718
-36	0.113727	0.0189734	-0.558916	0.0932457
-35.9167	0.115161	0.0144022	-0.565964	0.0707802
-35.8333	0.106241	0.00801204	-0.522125	0.0393755
-35.75	0.112065	0.0109698	-0.55075	0.0539118
-35.6667	0.110752	0.0121648	-0.544293	0.0597843
-35.5833	0.111256	0.0133074	-0.546772	0.0653996
-35.5	0.106044	0.00796447	-0.521158	0.0391417
-35.4167	0.112336	0.0160076	-0.552081	0.07867
-35.3333	0.106122	0.00790786	-0.521543	0.0388635
-35.25	0.113336	0.0227767	-0.556993	0.111937
-35.1667	0.106153	0.00793722	-0.521695	0.0390078
-35.0833	0.107875	0.007658	-0.530155	0.0376356
-35	0.110919	0.0174714	-0.545117	0.0858639
-34.9167	0.115527	0.0141557	-0.567763	0.0695686
-34.8333	0.107474	0.0079286	-0.528185	0.0389654
-34.75	0.114477	0.0187127	-0.562604	0.0919641
-34.6667	0.108685	0.00761898	-0.534137	0.0374438
-34.5833	0.107625	0.00795519	-0.528927	0.0390961
-34.5	0.116907	0.0187944	-0.574547	0.092366
-34.4167	0.115902	0.0208461	-0.569604	0.102449
-34.3333	0.113918	0.016462	-0.559853	0.0809034
-34.25	0.108658	0.00663335	-0.534005	0.0325999
-34.1667	0.107633	0.00785595	-0.528965	0.0386084
-34.0833	0.106989	0.00745486	-0.525803	0.0366372
-34	0.111607	0.014275	-0.548496	0.0701549
-33.9167	0.106949	0.00953687	-0.525606	0.0468693
-33.8333	0.130947	0.0443544	-0.643545	0.217982
-33.75	0.112967	0.0234488	-0.555181	0.11524
-33.6667	0.111439	0.0195115	-0.54767	0.0958902
-33.5833	0.120267	0.0199293	-0.591055	0.0979436
-33.5	0.109936	0.00942082	-0.540287	0.046299
-33.4167	0.107854	0.00582559	-0.530055	0.0286301
-33.3333	0.112494	0.0236634	-0.552857	0.116295
-33.25	0.110646	0.0205049	-0.543773	0.100772
-33.1667	0.108694	0.0131045	-0.534184	0.0644027
-33.0833	0.110453	0.0179688	-0.542825	0.0883084
-33	0.109521	0.0122449	-0.538244	0.0601779
-32.9167	0.104884	0.00800874	-0.515455	0.0393593
-32.8333	0.108986	0.0104049	-0.535614	0.0511352
-32.75	0.116016	0.0193002	-0.570167	0.0948517
-32.6667	0.108902	0.0177183	-0.535203	0.0870774
-32.5833	0.104099	0.00809874	-0.5116	0.0398016
-32.5	0.116008	0.0235061	-0.570128	0.115522
-32.4167	0.111618	0.0200952	-0.548552	0.0987588
-32.3333	0.107619	0.00988714	-0.5289	0.0485908
-32.25	0.111907	0.0169176	-0.549973	0.0831422
-32.1667	0.102783	0.00880875	-0.50513	0.043291
-32.0833	0.102761	0.00897499	-0.505024	0.044108
-32	0.108283	0.0169684	-0.532159	0.0833919
-31.9167	0.108054	0.017674	-0.531037	0.0868598
-31.8333	0.108459	0.0244387	-0.533027	0.120105
-31.75	0.113421	0.0234804	-0.557414	0.115396
-31.6667	0.108234	0.0189786	-0.53192	0.0932709
-31.5833	0.101937	0.008439	-0.500971	0.0414738
-31.5	0.1055	0.00986939	-0.518487	0.0485035
-31.4167	0.101253	0.00799148	-0.497613	0.0392745
-31.3333	0.100961	0.00748891	-0.496175	0.0368046
-31.25	0.104898	0.0102988	-0.515527	0.0506141
-31.1667	0.106081	0.0171893	-0.521339	0.0844777
-31.0833	0.105858	0.0191972	-0.520244	0.0943453
-31	0.115142	0.0225281	-0.565871	0.110715
-30.9167	0.10452	0.0150021	-0.513667	0.0737284
-30.8333	0.135642	0.060801	-0.666619	0.298809
-30.75	0.0997422	0.00691257	-0.490187	0.0339721
-30.6667	0.0996088	0.00688684	-0.489532	0.0338457
-30.5833	0.102796	0.0138318	-0.505197	0.0679767
-30.5	0.0998102	0.00703825	-0.490521	0.0345898
-30.4167	0.1113	0.0229539	-0.546989	0.112808
-30.3333	0.106336	0.0199162	-0.522595	0.0978792
-30.25	0.100807	0.00875672	-0.495422	0.0430353
-30.1667	0.0991914	0.00744847	-0.48748	0.0366058
-30.0833	0.103251	0.0151332	-0.50743	0.0743729
-30	0.104928	0.0173326	-0.515675	0.0851818
-29.9167	0.104478	0.0222096	-0.513462	0.10915
-29.8333	0.0988921	0.00705197	-0.486009	0.0346572
-29.75	0.0981886	0.00769914	-0.482552	0.0378378
-29.6667	0.104807	0.0202114	-0.515078	0.0993299
-29.5833	0.0979272	0.00752879	-0.481267	0.0370006
-29.5	0.113034	0.0351049	-0.555512	0.172524
-29.4167	0.097524	0.00773215	-0.479286	0.038
-29.3333	0.103123	0.0221989	-0.506804	0.109097
-29.25	0.096889	0.00750068	-0.476165	0.0368624
-29.1667	0.11277	0.029989	-0.554214	0.147382
-29.0833	0.10486	0.018685	-0.515339	0.0918282
-29	0.096378	0.00764848	-0.473654	0.0375888
-28.9167	0.0981337	0.010873	-0.482282	0.0534358
-28.8333	0.0964508	0.00772213	-0.474011	0.0379507
-28.75	0.0962706	0.00762744	-0.473126	0.0374854
-28.6667	0.095917	0.00780418	-0.471388	0.038354
-28.5833	0.0998227	0.0138669	-0.490583	0.0681496
-28.5	0.101475	0.0179911	-0.498701	0.088418
-28.4167	0.103462	0.0176991	-0.50847	0.0869828
-28.3333	0.0998258	0.0134316	-0.490598	0.0660103
-28.25	0.107077	0.0254857	-0.526234	0.125251
-28.1667	0.0955304	0.0074459	-0.469488	0.0365932
-28.0833	0.097517	0.00915017	-0.479252	0.0449689
-28	0.102275	0.0167574	-0.502635	0.0823549
-27.9167	0.0951621	0.00743754	-0.467678	0.0365521
-27.8333	0.0964562	0.00883062	-0.474038	0.0433984
-27.75	0.0952179	0.00718037	-0.467953	0.0352882
-27.6667	0.102391	0.0135598	-0.503205	0.0666403
-27.5833	0.115606	0.0427212	-0.568151	0.209955
-27.5	0.101353	0.0188055	-0.498104	0.0924202
-27.4167	0.101102	0.0142414	-0.496872	0.0699902
-27.3333	0.0947316	0.00695336	-0.465562	0.0341726
-27.25	0.0946471	0.00691544	-0.465147	0.0339862
-27.1667	0.0979828	0.012499	-0.481541	0.061427
-27.0833	0.0945368	0.00701123	-0.464605	0.034457
-27	0.0985025	0.0161345	-0.484095	0.0792935
-26.9167	0.105315	0.0207224	-0.517573	0.101841
-26.8333	0.0944339	0.00693582	-0.4641	0.0340864
-26.75	0.102872	0.0200183	-0.505569	0.0983809
-26.6667	0.106181	0.0367493	-0.521833	0.180606
-26.5833	0.094677	0.00663868	-0.465294	0.0326261
-26.5	0.094796	0.00668078	-0.465879	0.032833
-26.4167	0.108515	0.0200045	-0.533302	0.0983131
-26.3333	0.0941525	0.00647393	-0.462716	0.0318164
-26.25	0.0940105	0.00656689	-0.462019	0.0322732
-26.1667	0.0979442	0.00940175	-0.481351	0.0462053
-26.0833	0.0936967	0.00670343	-0.460476	0.0329443
-26	0.0985403	0.0187568	-0.484281	0.092181
-25.9167	0.099144	0.010651	-0.487248	0.0523446
-25.8333	0.0935581	0.00702742	-0.459795	0.0345366
-25.75	0.101608	0.0203728	-0.499356	0.100123
-25.6667	0.0932201	0.0068874	-0.458134	0.0338484
-25.5833	0.096321	0.00820952	-0.473374	0.040346
-25.5	0.098705	0.0156431	-0.48509	0.0768787
-25.4167	0.094089	0.00756083	-0.462404	0.037158
-25.3333	0.0982159	0.0137663	-0.482686	0.0676549
-25.25	0.0926894	0.00699406	-0.455526	0.0343726
-25.1667	0.0954592	0.0140336	-0.469138	0.0689687
-25.0833	0.0944004	0.00948328	-0.463935	0.046606
-25	0.0974179	0.0204206	-0.478764	0.100358
-24.9167	0.0981649	0.0201193	-0.482435	0.0988773
-24.8333	0.0916459	0.00701604	-0.450398	0.0344806
-24.75	0.0914268	0.00682672	-0.449321	0.0335502
-24.6667	0.0943237	0.0137595	-0.463558	0.0676216
-24.5833	0.0910032	0.00681453	-0.447239	0.0334903
-24.5	0.0908216	0.00660706	-0.446346	0.0324707
-24.4167	0.0902148	0.00671645	-0.443364	0.0330083
-24.3333	0.090117	0.00634645	-0.442884	0.0311899
-24.25	0.0897237	0.00653565	-0.440951	0.0321197
-24.1667	0.100224	0.0182925	-0.492554	0.0898992
-24.0833	0.089111	0.00661247	-0.43794	0.0324973
-24	0.100157	0.0275219	-0.492226	0.135257
-23.9167	0.0889373	0.00697222	-0.437086	0.0342653
-23.8333	0.0889691	0.00682006	-0.437242	0.0335175
-23.75	0.088825	0.00679442	-0.436534	0.0333915
-23.6667	0.0888157	0.00685254	-0.436489	0.0336771
-23.5833	0.0891156	0.00651951	-0.437963	0.0320404
-23.5	0.089368	0.00710152	-0.439203	0.0349007
-23.4167	0.0954752	0.0177836	-0.469217	0.0873984
-23.3333	0.0970811	0.0148584	-0.477109	0.0730223
-23.25	0.0899297	0.00656715	-0.441963	0.0322746
-23.1667	0.0900126	0.00652855	-0.442371	0.0320849
-23.0833	0.0895293	0.00654907	-0.439996	0.0321857
-23	0.0951562	0.0132604	-0.467649	0.0651688
-22.9167	0.089322	0.0067324	-0.438977	0.0330867
-22.8333	0.0921979	0.0139896	-0.45311	0.0687526
-22.75	0.0948986	0.0205527	-0.466383	0.101007
-22.6667	0.091884	0.0114779	-0.451568	0.0564086
-22.5833	0.0884286	0.00610968	-0.434586	0.0300263
-22.5	0.092169	0.0105522	-0.452969	0.0518593
-22.4167	0.0897691	0.0107003	-0.441174	0.0525873
-22.3333	0.0874916	0.00595143	-0.429981	0.0292485
-22.25	0.0872554	0.00561468	-0.42882	0.0275936
-22.1667	0.08719	0.0054575	-0.428499	0.0268211
-22.0833	0.092131	0.0142741	-0.452782	0.0701505
-22	0.0864813	0.00601767	-0.425016	0.0295741
-21.9167	0.0871028	0.00662968	-0.428071	0.0325819
-21.8333	0.0902561	0.0139763	-0.443567	0.0686873
-21.75	0.0869398	0.00870888	-0.427269	0.0428002
-21.6667	0.0902876	0.0163048	-0.443722	0.0801305
-21.5833	0.0847813	0.00603418	-0.416662	0.0296552
-21.5	0.103904	0.035294	-0.510639	0.173454
-21.4167	0.0884694	0.0130698	-0.434787	0.0642321
-21.3333	0.0840722	0.00633206	-0.413177	0.0311192
-21.25	0.0837282	0.00612742	-0.411486	0.0301134
-21.1667	0.087601	0.0138433	-0.430519	0.0680336
-21.0833	0.0876097	0.0157152	-0.430562	0.0772331
-21	0.0864833	0.00867852	-0.425026	0.0426509
-20.9167	0.0896397	0.016647	-0.440538	0.0818122
-20.8333	0.0815707	0.00599213	-0.400883	0.0294486
-20.75	0.0948463	0.0256212	-0.466126	0.125917
-20.6667	0.0857117	0.0131757	-0.421234	0.0647525
-20.5833	0.0810747	0.00570487	-0.398445	0.0280368
-20.5	0.0809169	0.00562639	-0.39767	0.0276511
-20.4167	0.0918865	0.0202028	-0.45158	0.0992875
-20.3333	0.0811795	0.00547158	-0.39896	0.0268903
-20.25	0.0821115	0.00575233	-0.40354	0.0282701
-20.1667	0.0838989	0.00801881	-0.412325	0.0394088
-20.0833	0.0808487	0.00556351	-0.397334	0.0273421
-20	0.0812801	0.00572949	-0.399454	0.0281578
-19.9167	0.101327	0.0236794	-0.497977	0.116373
-19.8333	0.0822236	0.00605765	-0.404091	0.0297706
-19.75	0.0990333	0.0210484	-0.486703	0.103443
-19.6667	0.0825608	0.00647525	-0.405749	0.0318229
-19.5833	0.106452	0.0488749	-0.523161	0.240198
-19.5	0.0871553	0.0166853	-0.428328	0.0820006
-19.4167	0.0868771	0.0142409	-0.426961	0.0699875
-19.3333	0.0998655	0.0172846	-0.490793	0.0849457
-19.25	0.0892024	0.0163779	-0.438389	0.0804898
-19.1667	0.0878619	0.0130061	-0.431801	0.063919
-19.0833	0.0874283	0.0149946	-0.42967	0.0736916
-19	0.0907098	0.015811	-0.445797	0.0777039
-18.9167	0.092952	0.0138844	-0.456817	0.0682353
-18.8333	0.104596	0.0536189	-0.514041	0.263512
-18.75	0.0908466	0.0172564	-0.44647	0.0848074
-18.6667	0.0831999	0.00518719	-0.408889	0.0254926
-18.5833	0.0912322	0.0153343	-0.448364	0.0753608
-18.5	0.0865294	0.0111002	-0.425252	0.0545523
-18.4167	0.0873084	0.0150504	-0.429081	0.0739657
-18.3333	0.0874438	0.0128803	-0.429746	0.0633007
-18.25	0.0872135	0.0141705	-0.428614	0.0696414
-18.1667	0.0913939	0.0168557	-0.449159	0.0828379
-18.0833	0.0897344	0.0204156	-0.441003	0.100333
-18	0.09341	0.0185476	-0.459068	0.0911529
-17.9167	0.0894689	0.0208543	-0.439699	0.102489
-17.8333	0.0950221	0.0156245	-0.46699	0.0767874
-17.75	0.0917318	0.0176123	-0.45082	0.0865564
-17.6667	0.0898722	0.0138933	-0.441681	0.0682794
-17.5833	0.0985464	0.0377855	-0.484311	0.185698
-17.5	0.0844913	0.00784326	-0.415236	0.038546
-17.4167	0.0969655	0.0226358	-0.476541	0.111245
-17.3333	0.0976134	0.0191438	-0.479725	0.094083
-17.25	0.0916104	0.0204204	-0.450223	0.100357
-17.1667	0.0860489	0.0114587	-0.422891	0.0563145
-17.0833	0.0864016	0.0149132	-0.424625	0.0732914
-17	0.0911095	0.0160733	-0.447762	0.0789927
-16.9167	0.0874099	0.00871465	-0.42958	0.0428285
-16.8333	0.088542	0.00815499	-0.435144	0.0400781
-16.75	0.0887776	0.0185818	-0.436301	0.0913209
-16.6667	0.0834552	0.00563405	-0.410144	0.0276888
-16.5833	0.0892916	0.016095	-0.438827	0.0790996
-16.5	0.0873494	0.0130067	-0.429282	0.0639222
-16.4167	0.0874186	0.0132154	-0.429623	0.0649476
-16.3333	0.0874147	0.013319	-0.429603	0.0654569
-16.25	0.0957189	0.034399	-0.470415	0.169055
-16.1667	0.0893362	0.0137655	-0.439046	0.0676509
-16.0833	0.0890012	0.0193546	-0.4374	0.0951191
-16	0.0836295	0.0060194	-0.411	0.0295826
-15.9167	0.0871143	0.0125693	-0.428127	0.0617724
-15.8333	0.0879778	0.00920391	-0.432371	0.045233
-15.75	0.0930309	0.0199143	-0.457204	0.0978698
-15.6667	0.0908233	0.017507	-0.446355	0.0860388
-15.5833	0.0838585	0.00688233	-0.412126	0.0338235
-15.5	0.0898504	0.0185497	-0.441574	0.0911632
-15.4167	0.0906651	0.014944	-0.445577	0.073443
-15.3333	0.0836605	0.00614905	-0.411153	0.0302198
-15.25	0.0912544	0.0219315	-0.448474	0.107784
-15.1667	0.0907757	0.0146903	-0.446121	0.0721962
-15.0833	0.0960322	0.0243274	-0.471954	0.119558
-15	0.0885521	0.0138265	-0.435193	0.0679508
-14.9167	0.083722	0.0054989	-0.411455	0.0270246
-14.8333	0.0840728	0.00490698	-0.413179	0.0241156
-14.75	0.0909773	0.0195923	-0.447112	0.096287
-14.6667	0.0841325	0.00461441	-0.413473	0.0226777
-14.5833	0.0839434	0.00493365	-0.412544	0.0242466
-14.5	0.0886501	0.00963371	-0.435675	0.0473453
-14.4167	0.0880963	0.0133679	-0.432953	0.0656971
-14.3333	0.083599	0.00556267	-0.410851	0.027338
-14.25	0.0898035	0.0203073	-0.441343	0.0998009
-14.1667	0.0874878	0.0150122	-0.429963	0.073778
-14.0833	0.0946515	0.0354518	-0.465169	0.174229
-14	0.083199	0.00602747	-0.408885	0.0296223
-13.9167	0.0868362	0.0120231	-0.42676	0.0590879
-13.8333	0.0841017	0.00633214	-0.413322	0.0311196
-13.75	0.107014	0.0701857	-0.525927	0.344931
-13.6667	0.0828535	0.00632587	-0.407187	0.0310888
-13.5833	0.0828513	0.00641254	-0.407176	0.0315147
-13.5	0.0830802	0.00656826	-0.408301	0.03228
-13.4167	0.0927175	0.0175365	-0.455664	0.0861838
-13.3333	0.0867491	0.0148177	-0.426332	0.0728223
-13.25	0.0904353	0.017661	-0.444448	0.0867958
-13.1667	0.0892439	0.0197552	-0.438593	0.097088
-13.0833	0.0901912	0.0169609	-0.443249	0.0833549
-13	0.0852028	0.0081918	-0.418733	0.0402589
-12.9167	0.0862452	0.0135457	-0.423856	0.0665707
-12.8333	0.0869825	0.014433	-0.427479	0.0709314
-12.75	0.086181	0.014512	-0.42354	0.07132
-12.6667	0.0894962	0.0205922	-0.439833	0.101201
-12.5833	0.0879708	0.0162118	-0.432336	0.0796737
-12.5	0.089428	0.0178188	-0.439498	0.0875714
-12.4167	0.0823915	0.00661845	-0.404917	0.0325266
-12.3333	0.0864649	0.0149413	-0.424935	0.0734299
-12.25	0.0925155	0.0215776	-0.454671	0.106044
-12.1667	0.0832152	0.00670883	-0.408964	0.0329708
-12.0833	0.0882083	0.00945177	-0.433503	0.0464511
-12	0.0875227	0.0139298	-0.430134	0.0684585
-11.9167	0.0837093	0.0067523	-0.411393	0.0331845
-11.8333	0.0920582	0.0188305	-0.452424	0.0925432
-11.75	0.0872499	0.0105732	-0.428793	0.0519625
-11.6667	0.0923924	0.0181783	-0.454066	0.0893382
-11.5833	0.0868934	0.0150017	-0.427041	0.0737263
-11.5	0.0902625	0.0220611	-0.443599	0.10842
-11.4167	0.0925174	0.0251639	-0.454681	0.123669
-11.3333	0.0910552	0.0144798	-0.447495	0.0711614
-11.25	0.0864315	0.0129778	-0.424771	0.06378
-11.1667	0.0826734	0.0063342	-0.406302	0.0311297
-11.0833	0.0857601	0.0106732	-0.421471	0.0524538
-11	0.087522	0.0159148	-0.430131	0.0782139
-10.9167	0.0943278	0.0197522	-0.463578	0.0970731
-10.8333	0.0825067	0.00555423	-0.405483	0.0272965
-10.75	0.0827216	0.0056369	-0.406539	0.0277028
-10.6667	0.0828269	0.00571565	-0.407056	0.0280898
-10.5833	0.0828988	0.00573907	-0.40741	0.0282049
-10.5	0.0832127	0.00579164	-0.408952	0.0284633
-10.4167	0.0960057	0.0245912	-0.471824	0.120854
-10.3333	0.0907346	0.0129104	-0.445919	0.0634487
-10.25	0.0837846	0.00594704	-0.411763	0.029227
-10.1667	0.0933693	0.0258056	-0.458867	0.126822
-10.0833	0.0913486	0.0105713	-0.448937	0.0519531
-10	0.0839353	0.0060057	-0.412504	0.0295153
-9.91667	0.0839009	0.00595858	-0.412334	0.0292837
-9.83333	0.0948387	0.022321	-0.466089	0.109697
-9.75	0.0960968	0.0232678	-0.472272	0.114351
-9.66667	0.0843932	0.00506113	-0.414754	0.0248731
-9.58333	0.0843825	0.00483564	-0.414701	0.023765
-9.5	0.0907131	0.0205213	-0.445814	0.100853
-9.41667	0.0844573	0.00445339	-0.415069	0.0218864
-9.33333	0.0842396	0.00438105	-0.413999	0.0215308
-9.25	0.0840572	0.00449729	-0.413103	0.0221021
-9.16667	0.0892064	0.0137196	-0.438409	0.0674258
-9.08333	0.0888551	0.0135136	-0.436682	0.0664133
-9	0.0903521	0.0101986	-0.444039	0.0501217
-8.91667	0.091188	0.0203492	-0.448147	0.100007
-8.83333	0.0844866	0.0047614	-0.415213	0.0234001
-8.75	0.0852816	0.00651553	-0.41912	0.0320209
-8.66667	0.0956141	0.0355718	-0.469899	0.174819
-8.58333	0.0837651	0.00491438	-0.411667	0.0241519
-8.5	0.0875259	0.0134942	-0.43015	0.066318
-8.41667	0.0918089	0.0168045	-0.451199	0.0825866
-8.33333	0.0834169	0.0057556	-0.409956	0.0282861
-8.25	0.0833588	0.00545702	-0.40967	0.0268188
-8.16667	0.0832155	0.00550138	-0.408966	0.0270368
-8.08333	0.0830037	0.00535773	-0.407925	0.0263308
-8	0.0876257	0.0104972	-0.43064	0.051589
-7.91667	0.0831827	0.0051592	-0.408805	0.0253551
-7.83333	0.0868039	0.0123841	-0.426602	0.0608623
-7.75	0.0828176	0.00509774	-0.40701	0.025053
-7.66667	0.0900645	0.0175436	-0.442626	0.0862188
-7.58333	0.0876104	0.0107338	-0.430565	0.0527519
-7.5	0.0830375	0.0057589	-0.408091	0.0283024
-7.41667	0.0828861	0.00559204	-0.407347	0.0274823
-7.33333	0.0876329	0.0166039	-0.430675	0.0816005
-7.25	0.0826758	0.00584416	-0.406314	0.0287214
-7.16667	0.082533	0.00593302	-0.405612	0.0291581
-7.08333	0.0913508	0.0197289	-0.448947	0.0969587
-7	0.0825165	0.00593393	-0.405531	0.0291625
-6.91667	0.0825202	0.00582838	-0.405549	0.0286438
-6.83333	0.0823999	0.00589999	-0.404958	0.0289958
-6.75	0.0822651	0.00572889	-0.404295	0.0281549
-6.66667	0.0947025	0.024176	-0.465419	0.118814
-6.58333	0.0933492	0.024796	-0.458769	0.121861
-6.5	0.0821707	0.00550912	-0.403831	0.0270748
-6.41667	0.0825305	0.00543564	-0.4056	0.0267137
-6.33333	0.0871925	0.015385	-0.428511	0.0756103
-6.25	0.0825021	0.00564917	-0.40546	0.0277631
-6.16667	0.106451	0.0333137	-0.52316	0.163722
-6.08333	0.0854049	0.0107116	-0.419726	0.0526427
-6	0.0822307	0.00566035	-0.404126	0.027818
-5.91667	0.0907372	0.0173962	-0.445932	0.0854946
-5.83333	0.0826421	0.00547468	-0.406148	0.0269056
-5.75	0.0826408	0.00555553	-0.406142	0.0273029
-5.66667	0.0874307	0.0168857	-0.429682	0.0829857
-5.58333	0.0885476	0.015242	-0.435171	0.0749074
-5.5	0.0826187	0.00568971	-0.406033	0.0279623
-5.41667	0.092585	0.0206134	-0.455013	0.101306
-5.33333	0.0823695	0.00575644	-0.404808	0.0282902
-5.25	0.0882216	0.0186399	-0.433569	0.0916065
-5.16667	0.0830211	0.00514613	-0.408011	0.0252909
-5.08333	0.0892731	0.020387	-0.438736	0.100193
-5	0.0880113	0.0181743	-0.432535	0.0893185
-4.91667	0.0855033	0.0112012	-0.420209	0.0550487
-4.83333	0.0824057	0.00510671	-0.404986	0.0250971
-4.75	0.0824204	0.00496278	-0.405058	0.0243898
-4.66667	0.0864878	0.0115624	-0.425048	0.0568238
-4.58333	0.0876765	0.0144244	-0.43089	0.0708892
-4.5	0.0826161	0.00498986	-0.40602	0.0245229
-4.41667	0.0825933	0.00433775	-0.405908	0.0213181
-4.33333	0.0939822	0.0228104	-0.461879	0.112103
-4.25	0.0822122	0.00445744	-0.404035	0.0219063
-4.16667	0.0875637	0.0178453	-0.430336	0.0877017
-4.08333	0.086259	0.0111059	-0.423924	0.0545803
-4	0.0823035	0.00470712	-0.404484	0.0231333
-3.91667	0.0824456	0.00479772	-0.405182	0.0235786
-3.83333	0.0823924	0.00468716	-0.404921	0.0230352
-3.75	0.0822779	0.00452315	-0.404358	0.0222292
-3.66667	0.0821932	0.00461771	-0.403942	0.0226939
-3.58333	0.0820632	0.00461623	-0.403303	0.0226867
-3.5	0.0821756	0.00465149	-0.403856	0.02286
-3.41667	0.0820671	0.0045236	-0.403322	0.0222314
-3.33333	0.0820227	0.00463094	-0.403104	0.0227589
-3.25	0.0820195	0.00484618	-0.403088	0.0238168
-3.16667	0.0857836	0.0136072	-0.421587	0.0668731
-3.08333	0.0849534	0.0115582	-0.417507	0.0568035
-3	0.0856232	0.0130093	-0.420799	0.0639347
-2.91667	0.0821924	0.00508917	-0.403938	0.0250109
-2.83333	0.0858158	0.0136772	-0.421746	0.067217
-2.75	0.0877318	0.0191356	-0.431161	0.0940426
-2.66667	0.0822484	0.00506056	-0.404213	0.0248703
-2.58333	0.0821483	0.00499379	-0.403721	0.0245422
-2.5	0.0897631	0.0170852	-0.441145	0.0839661
-2.41667	0.0918999	0.0168368	-0.451646	0.082745
-2.33333	0.0827759	0.00486244	-0.406806	0.0238967
-2.25	0.0879429	0.0172993	-0.432199	0.0850183
-2.16667	0.0898377	0.0177883	-0.441511	0.0874215
-2.08333	0.0850858	0.0109057	-0.418158	0.0535965
-2	0.0941736	0.0201534	-0.46282	0.0990448
-1.91667	0.0823156	0.00492047	-0.404544	0.0241819
-1.83333	0.0822044	0.00502544	-0.403997	0.0246978
-1.75	0.0861331	0.0133189	-0.423305	0.0654564
-1.66667	0.081967	0.00499167	-0.40283	0.0245318
-1.58333	0.0870348	0.0171621	-0.427736	0.0843436
-1.5	0.0834531	0.0082054	-0.410134	0.0403258
-1.41667	0.0931614	0.015547	-0.457845	0.0764062
-1.33333	0.0835905	0.007271	-0.410809	0.0357336
-1.25	0.0874361	0.0189282	-0.429709	0.0930236
-1.16667	0.0821731	0.0060155	-0.403843	0.0295634
-1.08333	0.0865259	0.0157568	-0.425235	0.0774376
-1	0.0885529	0.0152262	-0.435197	0.0748298
-0.916667	0.0816443	0.00585202	-0.401245	0.02876
-0.833333	0.0875607	0.0148256	-0.430321	0.0728609
-0.75	0.0851623	0.0122015	-0.418534	0.0599647
-0.666667	0.081793	0.0056051	-0.401975	0.0275465
-0.583333	0.0817767	0.00569092	-0.401895	0.0279683
-0.5	0.0887065	0.02027	-0.435952	0.0996178
-0.416667	0.0815689	0.00599538	-0.400874	0.0294645
-0.333333	0.0854405	0.0132176	-0.419901	0.0649585
-0.25	0.0815233	0.00644644	-0.400649	0.0316813
-0.166667	0.0935401	0.021361	-0.459707	0.10498
-0.0833333	0.0811142	0.00645722	-0.398639	0.0317343
0	0.0854891	0.0112355	-0.42014	0.0552175
0.0833333	0.136422	0.113327	-0.670454	0.556948
0.166667	0.163568	0.136257	-0.803863	0.669642
0.25	0.210056	0.174975	-1.03233	0.859924
0.333333	0.275708	0.229997	-1.35498	1.13033
0.416667	0.370549	0.309371	-1.82108	1.52042
0.5	0.488224	0.406554	-2.3994	1.99803
0.583333	0.61468	0.510558	-3.02087	2.50916
0.666667	0.739514	0.613827	-3.63438	3.01668
0.75	0.834438	0.693315	-4.10088	3.40733
0.833333	0.887023	0.736068	-4.35931	3.61744
0.916667	0.935968	0.776533	-4.59986	3.81631
1	0.947633	0.787166	-4.65718	3.86856
1.08333	1.00777	0.838258	-4.95275	4.11966
1.16667	1.02096	0.849173	-5.01757	4.1733
1.25	1.06026	0.881696	-5.21071	4.33313
1.33333	1.06507	0.88491	-5.23432	4.34893
1.41667	1.07123	0.888739	-5.26458	4.36775
1.5	1.0922	0.907547	-5.36764	4.46018
1.58333	1.09507	0.908876	-5.38176	4.46671
1.66667	1.09754	0.9109	-5.39392	4.47666
1.75	1.09596	0.908777	-5.38616	4.46622
1.83333	1.09693	0.909304	-5.39091	4.46881
1.91667	1.09516	0.90809	-5.3822	4.46285
2	1.09986	0.912609	-5.40532	4.48506
2.08333	1.10827	0.919626	-5.44665	4.51954
2.16667	1.11468	0.924632	-5.47815	4.54414
2.25	1.11909	0.928747	-5.49981	4.56437
2.33333	1.11778	0.927475	-5.49337	4.55812
2.41667	1.11421	0.92407	-5.47582	4.54138
2.5	1.11455	0.924682	-5.47748	4.54439
2.58333	1.11145	0.922181	-5.46226	4.5321
2.66667	1.11106	0.921835	-5.46038	4.5304
2.75	1.10674	0.918006	-5.43914	4.51158
2.83333	1.11024	0.921055	-5.45634	4.52656
2.91667	1.10784	0.918996	-5.44452	4.51644
3	1.10586	0.916684	-5.43482	4.50508
3.08333	1.09384	0.906394	-5.37571	4.45451
3.16667	1.08284	0.897527	-5.32165	4.41094
3.25	1.06904	0.885888	-5.25383	4.35373
3.33333	1.05862	0.877173	-5.20265	4.3109
3.41667	1.05058	0.870624	-5.16313	4.27872
3.5	1.04469	0.86582	-5.13416	4.25511
3.58333	1.02814	0.851859	-5.05283	4.1865
3.66667	1.01581	0.841316	-4.99224	4.13468
3.75	1.00786	0.834812	-4.95319	4.10272
3.83333	0.996852	0.825602	-4.89907	4.05746
3.91667	0.994944	0.823953	-4.8897	4.04935
4	0.989744	0.819803	-4.86414	4.02896
4.08333	0.982189	0.813471	-4.82701	3.99784
4.16667	0.969289	0.803041	-4.76361	3.94658
4.25	0.961368	0.796915	-4.72468	3.91647
4.33333	0.960062	0.795877	-4.71827	3.91137
4.41667	0.958486	0.794929	-4.71052	3.90671
4.5	0.946406	0.78491	-4.65115	3.85747
4.58333	0.943461	0.782721	-4.63668	3.84671
4.66667	0.946998	0.785306	-4.65406	3.85942
4.75	0.940164	0.779258	-4.62048	3.8297
4.83333	0.933821	0.775103	-4.5893	3.80928
4.91667	0.921292	0.765798	-4.52773	3.76355
5	0.907508	0.753808	-4.45998	3.70462
5.08333	0.900525	0.748331	-4.42567	3.67771
5.16667	0.891746	0.741749	-4.38253	3.64536
5.25	0.878746	0.731597	-4.31864	3.59546
5.33333	0.861951	0.716218	-4.23609	3.51988
5.41667	0.848463	0.705186	-4.16981	3.46567
5.5	0.831669	0.691305	-4.08727	3.39745
5.58333	0.824639	0.685646	-4.05272	3.36964
5.66667	0.814185	0.677519	-4.00135	3.32969
5.75	0.79748	0.663379	-3.91925	3.2602
5.83333	0.788382	0.656523	-3.87454	3.22651
5.91667	0.780884	0.649285	-3.83769	3.19094
6	0.763798	0.636045	-3.75372	3.12587
6.08333	0.7472	0.622214	-3.67215	3.0579
6.16667	0.732992	0.610611	-3.60232	3.00087
6.25	0.716397	0.596263	-3.52076	2.93036
6.33333	0.69532	0.581093	-3.41718	2.85581
6.41667	0.678884	0.566075	-3.3364	2.782
6.5	0.664487	0.554378	-3.26565	2.72451
6.58333	0.657402	0.546706	-3.23083	2.68681
6.66667	0.646198	0.53859	-3.17577	2.64692
6.75	0.759918	0.471806	-3.73465	2.31871
6.83333	0.745382	0.462849	-3.66321	2.27469
6.91667	0.742249	0.462983	-3.64781	2.27535
7	0.732924	0.459221	-3.60199	2.25686
7.08333	0.709531	0.443385	-3.48702	2.17903
7.16667	0.696082	0.434384	-3.42093	2.1348
7.25	0.679581	0.422915	-3.33983	2.07843
7.33333	0.670127	0.419024	-3.29337	2.05931
7.41667	0.657049	0.411601	-3.2291	2.02283
7.5	0.643516	0.403462	-3.16259	1.98283
7.58333	0.642964	0.401784	-3.15987	1.97459
7.66667	0.611187	0.383105	-3.00371	1.88278
7.75	0.607937	0.381763	-2.98773	1.87619
7.83333	0.597835	0.373484	-2.93809	1.8355
7.91667	0.707514	0.294251	-3.47711	1.44611
8	0.707214	0.294929	-3.47563	1.44944
8.08333	0.690586	0.291228	-3.39392	1.43125
8.16667	0.680366	0.286203	-3.34369	1.40656
8.25	0.667328	0.281392	-3.27961	1.38291
8.33333	0.658232	0.278096	-3.23491	1.36671
8.41667	0.64011	0.269397	-3.14585	1.32396
8.5	0.620761	0.261425	-3.05075	1.28478
8.58333	0.618412	0.259575	-3.03921	1.27569
8.66667	0.607399	0.254879	-2.98509	1.25261
8.75	0.604741	0.252284	-2.97203	1.23986
8.83333	0.679625	0.0692236	-3.34005	0.340202
8.91667	0.683019	0.0607133	-3.35673	0.298378
9	0.679908	0.0681962	-3.34144	0.335153
9.08333	0.681473	0.080944	-3.34913	0.397803
9.16667	0.702931	0.0748444	-3.45459	0.367826
9.25	0.701368	0.0837504	-3.4469	0.411595
9.33333	0.716045	0.0761651	-3.51904	0.374317
9.41667	0.716588	0.0810228	-3.5217	0.39819
9.5	0.733835	0.0875248	-3.60647	0.430144
9.58333	0.741754	0.0976896	-3.64538	0.4801
9.66667	0.766454	0.10557	-3.76677	0.518827
9.75	0.787259	0.118008	-3.86902	0.579955
9.83333	0.818488	0.122463	-4.02249	0.601852
9.91667	0.83388	0.124117	-4.09814	0.609977
10	0.854297	0.131637	-4.19848	0.646934
10.0833	0.879596	0.14071	-4.32281	0.691526
10.1667	0.892353	0.125879	-4.38551	0.618639
10.25	0.912287	0.125064	-4.48347	0.614631
10.3333	0.932722	0.119365	-4.5839	0.586622
10.4167	0.945868	0.111867	-4.64851	0.549777
10.5	0.94422	0.108045	-4.64041	0.530991
10.5833	0.953835	0.0927954	-4.68766	0.456047
10.6667	0.955657	0.0969072	-4.69662	0.476255
10.75	0.957567	0.0914381	-4.706	0.449377
10.8333	0.944696	0.0924994	-4.64275	0.454592
10.9167	0.94201	0.0885204	-4.62955	0.435037
11	0.936006	0.0875263	-4.60004	0.430152
11.0833	0.917151	0.0737394	-4.50738	0.362395
11.1667	0.904147	0.0676719	-4.44347	0.332577
11.25	0.874581	0.0646261	-4.29817	0.317608
11.3333	0.852222	0.0579229	-4.18828	0.284665
11.4167	0.833129	0.0775368	-4.09445	0.381058
11.5	0.790572	0.0538859	-3.8853	0.264824
11.5833	0.758218	0.0493683	-3.7263	0.242623
11.6667	0.728311	0.0417397	-3.57931	0.205131
11.75	0.681862	0.0345756	-3.35104	0.169923
11.8333	0.656154	0.0361312	-3.2247	0.177568
11.9167	0.622903	0.0290481	-3.06128	0.142758
12	0.587607	0.027119	-2.88782	0.133277
12.0833	0.556828	0.0243808	-2.73655	0.119821
12.1667	0.53128	0.0251773	-2.611	0.123735
12.25	0.500341	0.0225375	-2.45895	0.110762
12.3333	0.472839	0.0197111	-2.32379	0.0968709
12.4167	0.446307	0.0207097	-2.1934	0.101779
12.5	0.421545	0.0278212	-2.0717	0.136728
12.5833	0.395739	0.0160974	-1.94487	0.0791116
12.6667	0.371057	0.0181096	-1.82357	0.0890005
12.75	0.34799	0.014452	-1.71021	0.0710249
12.8333	0.327946	0.0172809	-1.6117	0.0849279
12.9167	0.309943	0.0156786	-1.52323	0.0770533
13	0.292576	0.0130275	-1.43788	0.0640241
13.0833	0.278721	0.0134714	-1.36979	0.0662055
13.1667	0.263203	0.00935793	-1.29352	0.04599
13.25	0.244025	0.00842886	-1.19927	0.041424
13.3333	0.231565	0.00995476	-1.13803	0.0489231
13.4167	0.218713	0.00862876	-1.07488	0.0424064
13.5	0.204584	0.00921879	-1.00544	0.0453062
13.5833	0.192158	0.0109653	-0.944368	0.0538896
13.6667	0.180121	0.00715941	-0.885211	0.0351852
13.75	0.167457	0.00748924	-0.822973	0.0368062
13.8333	0.157094	0.00777197	-0.772043	0.0381957
13.9167	0.147296	0.00787565	-0.723894	0.0387052
14	0.138254	0.00796229	-0.679455	0.039131
14.0833	0.12919	0.00679355	-0.634909	0.0333872
14.1667	0.118704	0.0114802	-0.583375	0.0564198
14.25	0.112524	0.0117195	-0.553002	0.0575962
14.3333	0.103812	0.00742821	-0.510186	0.0365063
14.4167	0.099354	0.0079716	-0.48828	0.0391768
14.5	0.0937049	0.0104233	-0.460517	0.0512256
14.5833	0.085326	0.00538624	-0.419338	0.0264709
14.6667	0.0797281	0.00518173	-0.391827	0.0254658
14.75	0.0744251	0.0048521	-0.365765	0.0238458
14.8333	0.0693836	0.00451517	-0.340989	0.02219
14.9167	0.0647089	0.00423854	-0.318014	0.0208305
15	0.062752	0.0061525	-0.308397	0.0302367
15.0833	0.057168	0.00339809	-0.280955	0.0167001
15.1667	0.05171	0.00229329	-0.254131	0.0112705
15.25	0.0501663	0.0054303	-0.246544	0.0266874
15.3333	0.046374	0.00404271	-0.227907	0.0198681
15.4167	0.0430507	0.00363223	-0.211574	0.0178507
15.5	0.0389084	0.00190335	-0.191217	0.00935409
15.5833	0.036238	0.00184159	-0.178093	0.00905055
15.6667	0.0337879	0.00164515	-0.166052	0.00808518
15.75	0.0314908	0.00162292	-0.154763	0.00797591
15.8333	0.0301975	0.00156656	-0.148407	0.00769892
15.9167	0.0274012	0.00142638	-0.134664	0.00700998
16	0.025575	0.00136454	-0.12569	0.0067061
16.0833	0.0251404	0.00406253	-0.123554	0.0199655
16.1667	0.0223221	0.0012921	-0.109703	0.00635007
16.25	0.0208787	0.00123771	-0.102609	0.00608276
16.3333	0.019546	0.00117644	-0.0960597	0.00578167
16.4167	0.0228846	0.00656539	-0.112468	0.0322659
16.5	0.0183113	0.00393993	-0.0899914	0.019363
16.5833	0.0160186	0.00102706	-0.0787239	0.00504753
16.6667	0.0150214	0.000991475	-0.0738233	0.00487265
16.75	0.0140798	0.000929755	-0.0691957	0.00456932
16.8333	0.013191	0.00088052	-0.0648275	0.00432735
16.9167	0.0123615	0.000830533	-0.060751	0.00408169
17	0.0116022	0.000769355	-0.0570196	0.00378103
17.0833	0.0108688	0.00073648	-0.0534154	0.00361946
17.1667	0.0101924	0.000696072	-0.0500908	0.00342087
17.25	0.00955299	0.000654638	-0.0469486	0.00321724
17.3333	0.0089686	0.000623319	-0.0440766	0.00306333
17.4167	0.0115161	0.00438181	-0.0565966	0.0215346
17.5	0.00790663	0.000559975	-0.0388575	0.00275202
17.5833	0.00741998	0.000526696	-0.0364658	0.00258847
17.6667	0.00696975	0.000489606	-0.0342531	0.00240619
17.75	0.00654979	0.000466855	-0.0321892	0.00229438
17.8333	0.00780018	0.00466745	-0.0383343	0.0229384
17.9167	0.00577698	0.000408178	-0.0283912	0.00200601
18	0.00595329	0.00149715	-0.0292577	0.00735781
18.0833	0.00531989	0.000614044	-0.0261448	0.00301774
18.1667	0.00480608	0.000336904	-0.0236197	0.00165573
18.25	0.00451415	0.000318475	-0.022185	0.00156516
18.3333	0.00424012	0.000299853	-0.0208382	0.00147364
18.4167	0.00397946	0.00028132	-0.0195572	0.00138256
18.5	0.00413219	0.00115203	-0.0203078	0.00566168
18.5833	0.00350729	0.000250617	-0.0172367	0.00123167
18.6667	0.00329468	0.000234991	-0.0161918	0.00115487
18.75	0.00309199	0.00022003	-0.0151957	0.00108135
18.8333	0.00290082	0.000204527	-0.0142562	0.00100516
18.9167	0.00272312	0.000192931	-0.0133829	0.000948168
19	0.00255414	0.000179861	-0.0125524	0.000883935
19.0833	0.00239932	0.000167027	-0.0117916	0.000820859
19.1667	0.00225807	0.000158025	-0.0110974	0.000776621
19.25	0.00212095	0.000148017	-0.0104235	0.000727436
19.3333	0.00250621	0.00142488	-0.0123169	0.00700262
19.4167	0.00187297	0.000133807	-0.00920477	0.000657598
19.5	0.00175772	0.000124695	-0.00863838	0.000612817
19.5833	0.00255832	0.00258434	-0.012573	0.0127009
19.6667	0.00155097	0.000113005	-0.00762233	0.000555368
19.75	0.00145681	0.000105609	-0.00715954	0.00051902
19.8333	0.00154304	0.000515334	-0.00758335	0.00253263
19.9167	0.00128491	9.12712e-05	-0.00631476	0.000448556
20	0.00120688	8.44103e-05	-0.00593125	0.000414838
20.0833	0.00113328	7.92355e-05	-0.00556956	0.000389406
20.1667	0.00106352	7.36218e-05	-0.00522673	0.000361818
20.25	0.000999647	6.95191e-05	-0.00491281	0.000341654
20.3333	0.0012383	0.000798117	-0.0060857	0.00392238
20.4167	0.000879773	6.11062e-05	-0.00432368	0.000300309
20.5	0.000826058	5.75375e-05	-0.0040597	0.000282771
20.5833	0.000776046	5.35933e-05	-0.00381391	0.000263387
20.6667	0.000728488	5.03936e-05	-0.00358018	0.000247661
20.75	0.000685023	4.68505e-05	-0.00336657	0.000230249
20.8333	0.000642078	4.24318e-05	-0.00315552	0.000208533
20.9167	0.000602526	3.93294e-05	-0.00296114	0.000193286
21	0.000566241	3.7492e-05	-0.00278281	0.000184256
21.0833	0.000532483	3.5447e-05	-0.00261691	0.000174206
21.1667	0.000659717	0.000454062	-0.00324221	0.00223151
21.25	0.000470095	3.1401e-05	-0.0023103	0.000154321
21.3333	0.000441852	2.97992e-05	-0.0021715	0.00014645
21.4167	0.000415399	2.81088e-05	-0.0020415	0.000138142
21.5	0.000389736	2.61674e-05	-0.00191537	0.000128601
21.5833	0.000366777	2.4491e-05	-0.00180254	0.000120362
21.6667	0.000344509	2.28589e-05	-0.0016931	0.000112341
21.75	0.00032306	2.5553e-05	-0.00158769	0.000125581
21.8333	0.000303464	2.27726e-05	-0.00149139	0.000111917
21.9167	0.00035348	0.000194178	-0.00173719	0.000954298
22	0.000268129	2.00822e-05	-0.00131773	9.86947e-05
22.0833	0.000343299	0.000261597	-0.00168716	0.00128563
22.1667	0.000235898	1.66526e-05	-0.00115933	8.18401e-05
22.25	0.000221627	1.57945e-05	-0.0010892	7.76229e-05
22.3333	0.000208334	1.47909e-05	-0.00102387	7.26906e-05
22.4167	0.000517027	0.000908107	-0.00254095	0.00446293
22.5	0.000183624	1.38662e-05	-0.000902426	6.81462e-05
22.5833	0.000173135	1.30596e-05	-0.000850879	6.4182e-05
22.6667	0.00016249	1.20774e-05	-0.000798564	5.93549e-05
22.75	0.000153141	1.0913e-05	-0.00075262	5.36323e-05
22.8333	0.000144958	1.03833e-05	-0.000712403	5.10294e-05
22.9167	0.000136406	9.90716e-06	-0.000670373	4.86892e-05
23	0.000128293	9.30869e-06	-0.000630503	4.5748e-05
23.0833	0.000120583	8.78632e-06	-0.000592613	4.31808e-05
23.1667	0.000113446	8.3038e-06	-0.000557536	4.08094e-05
23.25	0.000106693	7.89006e-06	-0.000524347	3.8776e-05
23.3333	0.000100324	7.40259e-06	-0.000493047	3.63803e-05
23.4167	9.43708e-05	6.9443e-06	-0.000463789	3.41281e-05
23.5	8.86216e-05	6.52598e-06	-0.000435535	3.20722e-05
23.5833	8.33617e-05	6.31253e-06	-0.000409684	3.10232e-05
23.6667	7.83963e-05	5.935e-06	-0.000385282	2.91678e-05
23.75	7.37235e-05	5.70731e-06	-0.000362317	2.80488e-05
23.8333	6.92765e-05	5.26349e-06	-0.000340462	2.58677e-05
23.9167	6.50463e-05	4.91911e-06	-0.000319673	2.41752e-05
24	6.12021e-05	4.6404e-06	-0.00030078	2.28054e-05
24.0833	6.13511e-05	4.67418e-06	-0.000301513	2.29714e-05
24.1667	8.63358e-05	6.7734e-05	-0.000424301	0.000332882
24.25	6.13705e-05	4.72807e-06	-0.000301608	2.32363e-05
24.3333	6.13478e-05	4.81078e-06	-0.000301496	2.36428e-05
24.4167	6.13979e-05	4.82502e-06	-0.000301742	2.37128e-05
24.5	6.14282e-05	4.83038e-06	-0.000301892	2.37391e-05
24.5833	6.14408e-05	4.85212e-06	-0.000301953	2.3846e-05
24.6667	6.14846e-05	5.02909e-06	-0.000302169	2.47157e-05
24.75	6.16633e-05	4.90464e-06	-0.000303047	2.4104e-05
24.8333	9.1384e-05	8.37745e-05	-0.000449111	0.000411713
24.9167	6.17373e-05	5.32759e-06	-0.00030341	2.61827e-05
25	6.14964e-05	5.38473e-06	-0.000302227	2.64635e-05
25.0833	6.14369e-05	5.31205e-06	-0.000301934	2.61063e-05
25.1667	6.14448e-05	5.36437e-06	-0.000301973	2.63634e-05
25.25	6.14974e-05	5.09391e-06	-0.000302232	2.50342e-05
25.3333	6.16278e-05	4.99914e-06	-0.000302872	2.45685e-05
25.4167	6.165e-05	4.98369e-06	-0.000302982	2.44926e-05
25.5	6.15918e-05	5.04825e-06	-0.000302696	2.48098e-05
25.5833	6.15488e-05	5.07301e-06	-0.000302484	2.49315e-05
25.6667	6.16099e-05	5.05793e-06	-0.000302785	2.48574e-05
25.75	6.17042e-05	5.07016e-06	-0.000303248	2.49175e-05
25.8333	6.14703e-05	5.33758e-06	-0.000302098	2.62317e-05
25.9167	6.15065e-05	5.27722e-06	-0.000302276	2.59351e-05
26	6.17458e-05	5.09025e-06	-0.000303452	2.50163e-05
26.0833	6.2005e-05	4.66268e-06	-0.000304726	2.29149e-05
26.1667	6.19277e-05	4.83259e-06	-0.000304346	2.375e-05
26.25	6.19332e-05	4.86029e-06	-0.000304374	2.38861e-05
26.3333	6.1918e-05	4.84165e-06	-0.000304299	2.37945e-05
26.4167	6.18807e-05	4.87475e-06	-0.000304115	2.39572e-05
26.5	6.18411e-05	4.90824e-06	-0.000303921	2.41218e-05
26.5833	6.18469e-05	4.90183e-06	-0.000303949	2.40902e-05
26.6667	6.17808e-05	4.8763e-06	-0.000303624	2.39648e-05
26.75	6.18897e-05	4.99541e-06	-0.00030416	2.45502e-05
26.8333	6.18654e-05	4.98138e-06	-0.00030404	2.44812e-05
26.9167	6.19179e-05	5.01659e-06	-0.000304298	2.46542e-05
27	6.1913e-05	5.00555e-06	-0.000304274	2.46e-05
27.0833	6.19437e-05	4.95507e-06	-0.000304425	2.43519e-05
27.1667	6.17395e-05	4.96661e-06	-0.000303421	2.44086e-05
27.25	6.17774e-05	4.95873e-06	-0.000303608	2.43699e-05
27.3333	6.17869e-05	4.93752e-06	-0.000303654	2.42657e-05
27.4167	6.16507e-05	4.97765e-06	-0.000302985	2.44629e-05
27.5	6.16399e-05	4.97705e-06	-0.000302932	2.44599e-05
27.5833	6.15581e-05	5.07591e-06	-0.00030253	2.49458e-05
27.6667	6.16963e-05	5.04724e-06	-0.000303209	2.48049e-05
27.75	6.15362e-05	5.15626e-06	-0.000302422	2.53407e-05
27.8333	6.15581e-05	5.18576e-06	-0.00030253	2.54856e-05
27.9167	6.13615e-05	5.41708e-06	-0.000301564	2.66224e-05
28	6.13061e-05	5.57746e-06	-0.000301292	2.74107e-05
28.0833	6.12984e-05	5.68153e-06	-0.000301253	2.79221e-05
28.1667	6.10041e-05	5.08819e-06	-0.000299807	2.50061e-05
28.25	6.10104e-05	5.11013e-06	-0.000299838	2.5114e-05
28.3333	6.08828e-05	4.71494e-06	-0.000299211	2.31718e-05
28.4167	6.08209e-05	4.73795e-06	-0.000298907	2.32848e-05
28.5	6.12259e-05	5.72259e-06	-0.000300897	2.81239e-05
28.5833	6.13691e-05	5.80243e-06	-0.000301601	2.85163e-05
28.6667	6.11155e-05	5.33557e-06	-0.000300355	2.62219e-05
28.75	6.09429e-05	5.24822e-06	-0.000299506	2.57926e-05
28.8333	6.09579e-05	5.24623e-06	-0.00029958	2.57828e-05
28.9167	6.0928e-05	5.45435e-06	-0.000299433	2.68056e-05
29	6.07199e-05	5.48777e-06	-0.000298411	2.69699e-05
29.0833	6.07954e-05	5.52815e-06	-0.000298781	2.71683e-05
29.1667	6.12151e-05	5.51884e-06	-0.000300844	2.71226e-05
29.25	6.14674e-05	5.47958e-06	-0.000302084	2.69296e-05
29.3333	6.12576e-05	5.40487e-06	-0.000301053	2.65625e-05
29.4167	6.09072e-05	5.49172e-06	-0.000299331	2.69893e-05
29.5	6.04447e-05	4.36103e-06	-0.000297058	2.14324e-05
29.5833	6.03608e-05	4.37792e-06	-0.000296646	2.15155e-05
29.6667	5.98773e-05	4.91159e-06	-0.000294269	2.41382e-05
29.75	5.97663e-05	4.86775e-06	-0.000293724	2.39228e-05
29.8333	5.96552e-05	4.90229e-06	-0.000293178	2.40925e-05
29.9167	5.96241e-05	4.99563e-06	-0.000293025	2.45512e-05
30	5.98013e-05	5.38207e-06	-0.000293896	2.64504e-05
30.0833	5.98777e-05	5.14002e-06	-0.000294271	2.52609e-05
30.1667	5.98211e-05	5.44101e-06	-0.000293993	2.67401e-05
30.25	5.9823e-05	5.61796e-06	-0.000294003	2.76097e-05
30.3333	5.97296e-05	5.62318e-06	-0.000293544	2.76354e-05
30.4167	5.97004e-05	5.55352e-06	-0.0002934	2.7293e-05
30.5	5.96153e-05	5.29619e-06	-0.000292982	2.60284e-05
30.5833	5.96005e-05	5.22078e-06	-0.000292909	2.56577e-05
30.6667	5.96599e-05	5.2513e-06	-0.000293201	2.58077e-05
30.75	5.95391e-05	5.22573e-06	-0.000292608	2.5682e-05
30.8333	5.94676e-05	5.05788e-06	-0.000292256	2.48572e-05
30.9167	5.95124e-05	4.96156e-06	-0.000292476	2.43838e-05
31	5.92802e-05	4.87775e-06	-0.000291335	2.39719e-05
31.0833	5.91823e-05	4.87629e-06	-0.000290854	2.39647e-05
31.1667	5.93238e-05	5.04558e-06	-0.000291549	2.47967e-05
31.25	5.92951e-05	5.03088e-06	-0.000291408	2.47245e-05
31.3333	5.92098e-05	4.88255e-06	-0.000290989	2.39955e-05
31.4167	5.93146e-05	4.96612e-06	-0.000291504	2.44062e-05
31.5	5.92112e-05	4.95721e-06	-0.000290996	2.43624e-05
31.5833	5.91855e-05	4.95438e-06	-0.000290869	2.43485e-05
31.6667	5.92893e-05	4.99137e-06	-0.00029138	2.45303e-05
31.75	5.94821e-05	5.01146e-06	-0.000292327	2.4629e-05
31.8333	5.94146e-05	5.03148e-06	-0.000291996	2.47274e-05
31.9167	5.92867e-05	5.41383e-06	-0.000291367	2.66065e-05
32	5.98837e-05	5.2665e-06	-0.000294301	2.58824e-05
32.0833	6.01192e-05	5.4757e-06	-0.000295458	2.69106e-05
32.1667	6.03625e-05	6.07558e-06	-0.000296654	2.98587e-05
32.25	6.05009e-05	6.31121e-06	-0.000297334	3.10167e-05
32.3333	6.03771e-05	6.44204e-06	-0.000296726	3.16597e-05
32.4167	6.06012e-05	6.43386e-06	-0.000297827	3.16195e-05
32.5	6.09608e-05	6.86384e-06	-0.000299595	3.37327e-05
32.5833	6.10508e-05	7.0218e-06	-0.000300037	3.45089e-05
32.6667	6.13607e-05	7.31014e-06	-0.00030156	3.5926e-05
32.75	0.000134735	0.000207129	-0.000662163	0.00101794
32.8333	6.21226e-05	7.20255e-06	-0.000305304	3.53972e-05
32.9167	0.000158487	0.000266641	-0.000778889	0.00131042
33	6.3066e-05	6.96659e-06	-0.00030994	3.42376e-05
33.0833	6.35228e-05	6.60731e-06	-0.000312186	3.24719e-05
33.1667	6.39811e-05	6.31905e-06	-0.000314438	3.10552e-05
33.25	6.40957e-05	6.64344e-06	-0.000315001	3.26495e-05
33.3333	6.50379e-05	6.70519e-06	-0.000319632	3.29529e-05
33.4167	6.60689e-05	6.58454e-06	-0.000324698	3.236e-05
33.5	6.66741e-05	6.60705e-06	-0.000327673	3.24706e-05
33.5833	6.74844e-05	6.3428e-06	-0.000331655	3.1172e-05
33.6667	0.000231736	0.000465224	-0.00113888	0.00228636
33.75	6.95892e-05	6.83591e-06	-0.000341999	3.35953e-05
33.8333	7.09697e-05	7.05846e-06	-0.000348784	3.46891e-05
33.9167	7.08247e-05	6.40971e-06	-0.000348071	3.15008e-05
34	7.15429e-05	6.81199e-06	-0.000351601	3.34778e-05
34.0833	7.30242e-05	7.02278e-06	-0.00035888	3.45138e-05
34.1667	7.37754e-05	6.89063e-06	-0.000362572	3.38643e-05
34.25	7.44589e-05	7.18622e-06	-0.000365932	3.5317e-05
34.3333	7.5349e-05	6.70308e-06	-0.000370306	3.29425e-05
34.4167	7.55399e-05	6.80598e-06	-0.000371244	3.34483e-05
34.5	7.60555e-05	6.70064e-06	-0.000373778	3.29306e-05
34.5833	7.60051e-05	5.82333e-06	-0.00037353	2.8619e-05
34.6667	7.65593e-05	5.42384e-06	-0.000376254	2.66557e-05
34.75	7.53e-05	7.43618e-06	-0.000370065	3.65454e-05
34.8333	7.47717e-05	7.98921e-06	-0.000367469	3.92633e-05
34.9167	7.56826e-05	7.69378e-06	-0.000371945	3.78114e-05
35	0.000382302	0.000862739	-0.00187884	0.00423997
35.0833	7.74907e-05	8.5041e-06	-0.000380831	4.17937e-05
35.1667	7.81369e-05	8.86536e-06	-0.000384007	4.35692e-05
35.25	7.93888e-05	8.86269e-06	-0.00039016	4.35561e-05
35.3333	8.07601e-05	9.19379e-06	-0.000396899	4.51833e-05
35.4167	8.23251e-05	8.6374e-06	-0.00040459	4.24489e-05
35.5	8.36279e-05	9.12419e-06	-0.000410993	4.48412e-05
35.5833	8.54881e-05	9.65711e-06	-0.000420135	4.74603e-05
35.6667	8.63848e-05	1.00315e-05	-0.000424542	4.93002e-05
35.75	8.69298e-05	1.0736e-05	-0.00042722	5.27626e-05
35.8333	8.7274e-05	1.16964e-05	-0.000428912	5.74827e-05
35.9167	8.8333e-05	1.09933e-05	-0.000434116	5.4027e-05
36	8.98359e-05	1.16384e-05	-0.000441502	5.71973e-05
36.0833	9.12056e-05	1.22294e-05	-0.000448234	6.0102e-05
36.1667	0.000362986	0.000762689	-0.00178391	0.00374827
36.25	9.41469e-05	1.52019e-05	-0.000462689	7.47102e-05
36.3333	9.49755e-05	1.66187e-05	-0.000466761	8.16733e-05
36.4167	9.55669e-05	1.56648e-05	-0.000469668	7.69855e-05
36.5	9.65719e-05	1.67575e-05	-0.000474607	8.23556e-05
36.5833	9.85839e-05	1.88207e-05	-0.000484495	9.24951e-05
36.6667	0.000100195	1.80739e-05	-0.000492413	8.88248e-05
36.75	0.00010123	1.88601e-05	-0.000497499	9.26889e-05
36.8333	0.000101212	2.00766e-05	-0.000497409	9.86673e-05
36.9167	9.99038e-05	2.2323e-05	-0.000490981	0.000109707
37	0.000101421	1.9639e-05	-0.000498439	9.65167e-05
37.0833	0.000101674	2.20797e-05	-0.000499682	0.000108512
37.1667	0.000102406	2.57673e-05	-0.000503277	0.000126634
37.25	0.000101476	2.53881e-05	-0.00049871	0.000124771
37.3333	9.66761e-05	2.7413e-05	-0.000475119	0.000134722
37.4167	9.43581e-05	2.69018e-05	-0.000463727	0.00013221
37.5	9.07676e-05	2.20465e-05	-0.000446081	0.000108348
37.5833	8.54153e-05	2.02593e-05	-0.000419777	9.9565e-05
37.6667	8.34282e-05	1.84338e-05	-0.000410012	9.05939e-05
37.75	8.27394e-05	1.81977e-05	-0.000406626	8.94335e-05
37.8333	8.08238e-05	1.94697e-05	-0.000397212	9.56845e-05
37.9167	8.00105e-05	1.65802e-05	-0.000393215	8.14842e-05
38	7.90905e-05	1.5861e-05	-0.000388694	7.79496e-05
38.0833	7.75924e-05	1.60942e-05	-0.000381331	7.90954e-05
38.1667	7.76659e-05	1.61807e-05	-0.000381693	7.95207e-05
38.25	7.68194e-05	1.58808e-05	-0.000377532	7.8047e-05
38.3333	7.52545e-05	1.72705e-05	-0.000369841	8.48767e-05
38.4167	7.51009e-05	1.72632e-05	-0.000369087	8.48405e-05
38.5	7.51989e-05	1.69038e-05	-0.000369568	8.30746e-05
38.5833	0.00139953	0.00375314	-0.00687805	0.018445
38.6667	7.61392e-05	2.15156e-05	-0.000374189	0.00010574
38.75	7.62512e-05	2.23809e-05	-0.00037474	0.000109992
38.8333	7.60799e-05	2.2322e-05	-0.000373898	0.000109702
38.9167	7.40177e-05	2.05579e-05	-0.000363763	0.000101033
39	7.37385e-05	2.05774e-05	-0.000362391	0.000101129
39.0833	7.35706e-05	2.0524e-05	-0.000361566	0.000100866
39.1667	7.29712e-05	2.0478e-05	-0.00035862	0.00010064
39.25	0.0019071	0.00518046	-0.00937254	0.0254596
39.3333	7.21765e-05	1.92312e-05	-0.000354715	9.45127e-05
39.4167	7.07459e-05	1.83346e-05	-0.000347684	9.01061e-05
39.5	6.97721e-05	2.10264e-05	-0.000342898	0.000103335
39.5833	7.13087e-05	2.4378e-05	-0.00035045	0.000119807
39.6667	7.11869e-05	2.43929e-05	-0.000349851	0.00011988
39.75	7.13055e-05	2.49236e-05	-0.000350434	0.000122488
39.8333	0.00644879	0.0180376	-0.0316928	0.0886465
39.9167	6.66955e-05	2.4513e-05	-0.000327778	0.00012047
40	6.64852e-05	2.43069e-05	-0.000326744	0.000119457
40.0833	6.64338e-05	2.44335e-05	-0.000326492	0.00012008
40.1667	6.59608e-05	2.44677e-05	-0.000324167	0.000120247
40.25	6.58844e-05	2.4393e-05	-0.000323791	0.00011988
40.3333	6.50555e-05	2.42924e-05	-0.000319718	0.000119386
40.4167	6.48758e-05	2.41365e-05	-0.000318835	0.00011862
40.5	6.52415e-05	2.47327e-05	-0.000320632	0.00012155
40.5833	6.36921e-05	2.3642e-05	-0.000313017	0.00011619
40.6667	6.33346e-05	2.3518e-05	-0.000311261	0.00011558
40.75	6.27655e-05	2.47188e-05	-0.000308464	0.000121482
40.8333	6.22487e-05	2.44569e-05	-0.000305924	0.000120195
40.9167	6.20906e-05	2.43136e-05	-0.000305147	0.00011949
41	6.19365e-05	2.41755e-05	-0.00030439	0.000118812
41.0833	6.17523e-05	2.40339e-05	-0.000303484	0.000118116
41.1667	6.16047e-05	2.39054e-05	-0.000302759	0.000117484
41.25	0.00206761	0.00565943	-0.0101614	0.0278135
41.3333	6.23148e-05	2.22665e-05	-0.000306249	0.00010943
41.4167	0.0036375	0.0101106	-0.0178766	0.0496892
41.5	0.000493248	0.00121378	-0.00242409	0.00596517
41.5833	6.60133e-05	2.64204e-05	-0.000324425	0.000129844
41.6667	6.68149e-05	2.86393e-05	-0.000328365	0.000140749
41.75	7.15994e-05	3.32797e-05	-0.000351878	0.000163554
41.8333	7.11734e-05	3.2676e-05	-0.000349785	0.000160588
41.9167	7.00927e-05	3.2618e-05	-0.000344473	0.000160303
42	6.97025e-05	3.20789e-05	-0.000342556	0.000157653
42.0833	7.57662e-05	4.80078e-05	-0.000372356	0.000235936
42.1667	7.64689e-05	4.99289e-05	-0.00037581	0.000245377
42.25	7.59792e-05	4.90646e-05	-0.000373403	0.00024113
42.3333	7.55165e-05	4.82552e-05	-0.000371129	0.000237152
42.4167	7.50783e-05	4.74955e-05	-0.000368976	0.000233419
42.5	7.64041e-05	4.50952e-05	-0.000375491	0.000221622
42.5833	7.59921e-05	4.44245e-05	-0.000373467	0.000218326
42.6667	7.324e-05	4.54509e-05	-0.000359941	0.000223371
42.75	0.00114822	0.00303495	-0.00564296	0.0149154
42.8333	7.29369e-05	4.41165e-05	-0.000358452	0.000216812
42.9167	7.25898e-05	4.35804e-05	-0.000356746	0.000214178
43	7.22569e-05	4.307e-05	-0.00035511	0.000211669
43.0833	7.22685e-05	4.23481e-05	-0.000355167	0.000208121
43.1667	7.56335e-05	4.71425e-05	-0.000371704	0.000231684
43.25	7.53853e-05	4.68149e-05	-0.000370484	0.000230074
43.3333	7.70033e-05	4.50559e-05	-0.000378436	0.000221429
43.4167	7.66667e-05	4.45992e-05	-0.000376782	0.000219185
43.5	7.59989e-05	4.43213e-05	-0.0003735	0.000217819
43.5833	7.68674e-05	4.38598e-05	-0.000377768	0.000215551
43.6667	0.00467211	0.0097315	-0.0229613	0.0478259
43.75	7.73667e-05	4.22183e-05	-0.000380222	0.000207483
43.8333	7.70265e-05	4.18682e-05	-0.00037855	0.000205763
43.9167	7.2063e-05	4.81274e-05	-0.000354157	0.000236524
44	7.17488e-05	4.78094e-05	-0.000352612	0.000234961
44.0833	7.14463e-05	4.75028e-05	-0.000351126	0.000233455
44.1667	7.11548e-05	4.72071e-05	-0.000349693	0.000232001
44.25	7.08736e-05	4.69214e-05	-0.000348311	0.000230597
44.3333	7.0602e-05	4.66455e-05	-0.000346977	0.000229241
44.4167	7.03469e-05	4.63779e-05	-0.000345723	0.000227926
44.5	7.00929e-05	4.61196e-05	-0.000344474	0.000226657
44.5833	7.00127e-05	4.58738e-05	-0.00034408	0.000225449
44.6667	6.67873e-05	4.16393e-05	-0.000328229	0.000204638
44.75	6.50808e-05	3.99483e-05	-0.000319842	0.000196328
44.8333	6.48758e-05	3.9741e-05	-0.000318835	0.000195309
44.9167	6.71526e-05	3.92425e-05	-0.000330024	0.000192859
45	6.56874e-05	3.96294e-05	-0.000322824	0.000194761
45.0833	6.38067e-05	3.90989e-05	-0.00031358	0.000192153
45.1667	6.35625e-05	3.89187e-05	-0.000312381	0.000191268
45.25	6.33266e-05	3.87433e-05	-0.000311221	0.000190406
45.3333	6.30982e-05	3.85725e-05	-0.000310099	0.000189566
45.4167	6.32169e-05	3.83319e-05	-0.000310682	0.000188384
45.5	6.3002e-05	3.81707e-05	-0.000309626	0.000187591
45.5833	6.27934e-05	3.80135e-05	-0.000308601	0.000186819
45.6667	6.25909e-05	3.78602e-05	-0.000307606	0.000186065
45.75	6.25425e-05	3.76456e-05	-0.000307368	0.000185011
45.8333	6.22029e-05	3.75646e-05	-0.000305699	0.000184613
45.9167	6.30159e-05	3.70714e-05	-0.000309695	0.000182189
46	6.20852e-05	3.71368e-05	-0.000305121	0.00018251
46.0833	6.18913e-05	3.70025e-05	-0.000304168	0.00018185
46.1667	6.17028e-05	3.68713e-05	-0.000303241	0.000181205
46.25	6.15194e-05	3.6743e-05	-0.00030234	0.000180575
46.3333	6.13409e-05	3.66175e-05	-0.000301462	0.000179958
46.4167	6.13298e-05	3.64582e-05	-0.000301408	0.000179175
46.5	6.07337e-05	3.65051e-05	-0.000298478	0.000179406
46.5833	6.05672e-05	3.63869e-05	-0.00029766	0.000178825
46.6667	6.04047e-05	3.62713e-05	-0.000296862	0.000178257
46.75	5.92757e-05	3.63242e-05	-0.000291313	0.000178517
46.8333	5.91213e-05	3.62125e-05	-0.000290554	0.000177968
46.9167	5.91276e-05	3.61375e-05	-0.000290585	0.000177599
47	5.83987e-05	3.6275e-05	-0.000287003	0.000178275
47.0833	7.31337e-05	3.11281e-05	-0.000359419	0.000152981
47.1667	7.70801e-05	3.79455e-05	-0.000378813	0.000186485
47.25	7.88751e-05	3.84046e-05	-0.000387635	0.000188741
47.3333	7.83755e-05	3.769e-05	-0.00038518	0.000185229
47.4167	7.74455e-05	3.69149e-05	-0.000380609	0.00018142
47.5	7.66982e-05	3.63398e-05	-0.000376936	0.000178593
47.5833	7.61306e-05	3.56964e-05	-0.000374147	0.000175431
47.6667	7.49658e-05	3.5207e-05	-0.000368423	0.000173026
47.75	7.46286e-05	3.4641e-05	-0.000366766	0.000170244
47.8333	8.3719e-05	5.29138e-05	-0.000411441	0.000260047
47.9167	8.41848e-05	5.20019e-05	-0.00041373	0.000255566
48	8.35855e-05	5.1016e-05	-0.000410785	0.00025072

## Sheet: Figure 5 (c)
time [hr]	average mean local pH [-]	1 s.t.d. mean local pH [-]	avearge minimum local pH [-]	avearge maximum local pH [-]
-95.9167	7.82776	0.0536372	4.22909	11.5369
-95.8333	7.97196	0.0620408	2.37081	11.8539
-95.75	8.00636	0.0687414	2.28594	12.0135
-95.6667	7.99428	0.0793552	2.243	12.0476
-95.5833	7.97252	0.0997574	2.20224	12.0586
-95.5	7.94684	0.112064	2.1668	12.0719
-95.4167	7.9194	0.113225	2.1675	12.0651
-95.3333	7.90594	0.118025	2.16817	12.0569
-95.25	7.88499	0.121775	2.16883	12.0536
-95.1667	7.82975	0.137347	2.16949	12.057
-95.0833	7.7443	0.140556	2.17013	12.0503
-95	7.62195	0.153252	2.1335	12.0503
-94.9167	7.52461	0.150535	2.13406	12.0498
-94.8333	7.45176	0.151565	2.13464	12.0498
-94.75	7.40708	0.16417	2.13521	12.052
-94.6667	7.39762	0.170956	2.13577	12.063
-94.5833	7.40242	0.178917	2.12079	12.0632
-94.5	7.42761	0.179125	2.12134	12.0633
-94.4167	7.462	0.18435	2.12189	12.0632
-94.3333	7.50194	0.19003	2.12244	12.0631
-94.25	7.54233	0.194391	2.12299	12.0739
-94.1667	7.57808	0.197723	2.12354	12.0875
-94.0833	7.60991	0.204051	2.12409	12.098
-94	7.63599	0.208199	2.12464	12.1061
-93.9167	7.65836	0.210366	2.12519	12.1166
-93.8333	7.6791	0.212099	2.12574	12.124
-93.75	7.69605	0.213553	2.12629	12.1277
-93.6667	7.71307	0.215515	2.12684	12.1295
-93.5833	7.7273	0.218528	2.12739	12.1304
-93.5	7.73733	0.221494	2.12795	12.1331
-93.4167	7.74298	0.223236	2.1285	12.1393
-93.3333	7.74462	0.224398	2.12906	12.1422
-93.25	7.74204	0.223842	2.12961	12.1404
-93.1667	7.73357	0.221931	2.13017	12.1416
-93.0833	7.7225	0.220414	2.13073	12.1411
-93	7.70912	0.217511	2.13129	12.136
-92.9167	7.69469	0.215753	2.13184	12.1238
-92.8333	7.68056	0.212665	2.1324	12.1081
-92.75	7.66822	0.209777	2.13296	12.0935
-92.6667	7.65669	0.208526	2.13352	12.0886
-92.5833	7.64808	0.207104	2.13408	12.075
-92.5	7.63953	0.205007	2.13464	12.0751
-92.4167	7.63209	0.203323	2.13521	12.0749
-92.3333	7.6251	0.201584	2.13577	12.0751
-92.25	7.61966	0.200542	2.13633	12.0751
-92.1667	7.61428	0.199293	2.1369	12.0752
-92.0833	7.60925	0.197867	2.13746	12.075
-92	7.60517	0.197046	2.13803	12.0752
-91.9167	7.60089	0.19607	2.13859	12.0754
-91.8333	7.59674	0.195522	2.13916	12.0753
-91.75	7.59298	0.19428	2.13973	12.0754
-91.6667	7.58945	0.193088	2.1403	12.0755
-91.5833	7.58638	0.192513	2.14087	12.0753
-91.5	7.58374	0.192098	2.14144	12.0755
-91.4167	7.58089	0.191244	2.14201	12.0756
-91.3333	7.57775	0.190334	2.14258	12.0756
-91.25	7.57532	0.189888	2.14315	12.0755
-91.1667	7.57294	0.189634	2.14372	12.0757
-91.0833	7.57074	0.189265	2.14429	12.0756
-91	7.56813	0.188389	2.14487	12.0758
-90.9167	7.56517	0.187869	2.14544	12.0757
-90.8333	7.56333	0.187571	2.14602	12.0759
-90.75	7.56145	0.187209	2.14659	12.0759
-90.6667	7.55923	0.186392	2.14717	12.076
-90.5833	7.5576	0.186063	2.14775	12.076
-90.5	7.55591	0.185569	2.14832	12.077
-90.4167	7.55405	0.185282	2.1489	12.0771
-90.3333	7.55209	0.185334	2.14948	12.0772
-90.25	7.55015	0.185223	2.15006	12.0776
-90.1667	7.54802	0.184476	2.15064	12.0772
-90.0833	7.54618	0.184238	2.15122	12.0775
-90	7.54436	0.184175	2.15181	12.0774
-89.9167	7.54292	0.184337	2.15239	12.0774
-89.8333	7.54081	0.184332	2.15297	12.0796
-89.75	7.53937	0.18454	2.15356	12.0816
-89.6667	7.53822	0.184499	2.15414	12.0834
-89.5833	7.53645	0.184072	2.15473	12.0831
-89.5	7.53488	0.184133	2.15531	12.0834
-89.4167	7.53285	0.183932	2.1559	12.0774
-89.3333	7.53136	0.183702	2.15649	12.0774
-89.25	7.52972	0.183787	2.15707	12.0773
-89.1667	7.52781	0.183123	2.15766	12.0775
-89.0833	7.5259	0.182379	2.15825	12.0776
-89	7.5248	0.182082	2.15884	12.0775
-88.9167	7.52266	0.181874	2.15944	12.0774
-88.8333	7.52093	0.181792	2.16003	12.0776
-88.75	7.51973	0.181899	2.16062	12.0775
-88.6667	7.51822	0.181838	2.16121	12.0776
-88.5833	7.51661	0.181525	2.16181	12.0766
-88.5	7.51432	0.180845	2.1624	12.0769
-88.4167	7.51306	0.180957	2.163	12.077
-88.3333	7.51189	0.181201	2.16359	12.0769
-88.25	7.51068	0.181258	2.16419	12.077
-88.1667	7.50978	0.181325	2.16479	12.077
-88.0833	7.50844	0.181072	2.16539	12.077
-88	7.50579	0.17984	2.16599	12.0771
-87.9167	7.50453	0.179895	2.16659	12.077
-87.8333	7.50318	0.179772	2.16719	12.0771
-87.75	7.50208	0.179701	2.16779	12.0772
-87.6667	7.50089	0.179703	2.16839	12.0772
-87.5833	7.49961	0.179191	2.16899	12.0742
-87.5	7.49827	0.179182	2.1696	12.0742
-87.4167	7.49669	0.179215	2.1702	12.0742
-87.3333	7.49581	0.179395	2.17081	12.0745
-87.25	7.49403	0.179365	2.17141	12.0744
-87.1667	7.49312	0.179583	2.17202	12.0744
-87.0833	7.49209	0.179621	2.17263	12.0743
-87	7.49138	0.179627	2.17323	12.0743
-86.9167	7.48987	0.179232	2.17384	12.0744
-86.8333	7.48842	0.179108	2.17445	12.0746
-86.75	7.48716	0.179192	2.17506	12.0743
-86.6667	7.48585	0.179255	2.17567	12.0745
-86.5833	7.48476	0.179599	2.17629	12.0746
-86.5	7.48307	0.179583	2.1769	12.0744
-86.4167	7.48152	0.179505	2.17751	12.0745
-86.3333	7.47995	0.17964	2.17813	12.0746
-86.25	7.47928	0.180146	2.17874	12.0744
-86.1667	7.47848	0.180309	2.17936	12.0745
-86.0833	7.47713	0.180002	2.17997	12.0743
-86	7.47581	0.180201	2.18059	12.079
-85.9167	7.47445	0.180603	2.18121	12.0841
-85.8333	7.47313	0.180668	2.18183	12.0828
-85.75	7.47181	0.180819	2.18245	12.0828
-85.6667	7.47054	0.180874	2.18307	12.0826
-85.5833	7.46881	0.180428	2.18369	12.0827
-85.5	7.46748	0.180422	2.18431	12.0828
-85.4167	7.4658	0.179964	2.18493	12.0826
-85.3333	7.46421	0.179579	2.18556	12.0827
-85.25	7.46261	0.179132	2.18618	12.0826
-85.1667	7.46136	0.178398	2.18681	12.0826
-85.0833	7.4596	0.177837	2.18743	12.0827
-85	7.45765	0.177481	2.18806	12.0826
-84.9167	7.45629	0.177121	2.18869	12.0953
-84.8333	7.45498	0.176495	2.18932	12.0832
-84.75	7.45371	0.176194	2.18994	12.0824
-84.6667	7.45108	0.175088	2.19057	12.0824
-84.5833	7.4497	0.175072	2.1912	12.0824
-84.5	7.44741	0.174513	2.19184	12.0823
-84.4167	7.44436	0.173341	2.19247	12.0826
-84.3333	7.44171	0.172598	2.1931	12.0683
-84.25	7.43959	0.172021	2.19373	12.0707
-84.1667	7.43531	0.170313	2.19437	12.0644
-84.0833	7.42899	0.167013	2.195	12.0204
-84	7.41844	0.162833	2.19564	11.9347
-83.9167	7.40878	0.158393	2.19628	11.8231
-83.8333	7.40121	0.155681	2.19692	11.7727
-83.75	7.395	0.153115	2.19755	11.7228
-83.6667	7.38926	0.150111	2.19819	11.8437
-83.5833	7.3844	0.148426	2.19883	11.8355
-83.5	7.38032	0.146917	2.19948	11.8223
-83.4167	7.37681	0.145733	2.20012	11.8141
-83.3333	7.37243	0.144673	2.20076	11.8076
-83.25	7.36933	0.143612	2.2014	11.8049
-83.1667	7.36629	0.142579	2.20205	11.804
-83.0833	7.36285	0.141304	2.19995	11.8042
-83	7.3599	0.140392	2.2006	11.8068
-82.9167	7.35694	0.139966	2.20126	11.8116
-82.8333	7.35409	0.139142	2.20192	11.8206
-82.75	7.35132	0.138426	2.20257	11.8323
-82.6667	7.34901	0.137943	2.20323	11.8442
-82.5833	7.34641	0.137582	2.20389	11.8568
-82.5	7.34428	0.137076	2.20455	11.8723
-82.4167	7.34136	0.135894	2.20521	11.8872
-82.3333	7.33892	0.135136	2.20587	11.9082
-82.25	7.33651	0.134671	2.20654	11.9332
-82.1667	7.33447	0.134437	2.2072	11.9253
-82.0833	7.33222	0.134342	2.20786	11.9412
-82	7.33033	0.133793	2.20853	11.9494
-81.9167	7.32839	0.133188	2.2092	11.959
-81.8333	7.32514	0.132382	2.20986	11.9682
-81.75	7.32314	0.132013	2.21053	11.9318
-81.6667	7.321	0.131475	2.2112	11.9035
-81.5833	7.31922	0.131097	2.21187	11.8859
-81.5	7.31725	0.130587	2.21254	11.8746
-81.4167	7.31556	0.130214	2.21321	11.8651
-81.3333	7.31344	0.130072	2.21413	11.8558
-81.25	7.31158	0.129396	2.21517	11.8539
-81.1667	7.31004	0.128984	2.21621	11.8119
-81.0833	7.3081	0.128655	2.21725	11.7919
-81	7.30556	0.128511	2.2183	11.801
-80.9167	7.30382	0.128075	2.21935	11.8097
-80.8333	7.30168	0.127332	2.22041	11.8161
-80.75	7.29941	0.127111	2.2211	11.821
-80.6667	7.29792	0.126712	2.22177	11.8231
-80.5833	7.29642	0.126287	2.22244	11.8249
-80.5	7.29484	0.125929	2.22312	11.8195
-80.4167	7.29219	0.125156	2.22379	11.8206
-80.3333	7.29028	0.125037	2.22446	11.8214
-80.25	7.28838	0.124336	2.22514	11.8218
-80.1667	7.28651	0.124807	2.22581	11.8222
-80.0833	7.28458	0.124808	2.22649	11.8228
-80	7.28292	0.124495	2.22717	11.776
-79.9167	7.28154	0.124168	2.22784	11.7469
-79.8333	7.28021	0.123801	2.22852	11.7284
-79.75	7.27892	0.123454	2.2292	11.7275
-79.6667	7.27763	0.123139	2.22988	11.728
-79.5833	7.27657	0.122723	2.23057	11.7286
-79.5	7.27488	0.122651	2.23125	11.7297
-79.4167	7.27362	0.122474	2.23193	11.7333
-79.3333	7.2721	0.122422	2.23262	11.7379
-79.25	7.27075	0.122205	2.22597	11.7428
-79.1667	7.26934	0.122009	2.22665	11.7504
-79.0833	7.26805	0.121803	2.22732	11.7644
-79	7.26646	0.121496	2.228	11.7758
-78.9167	7.26533	0.121281	2.22868	11.782
-78.8333	7.26413	0.121192	2.22936	11.7876
-78.75	7.263	0.12106	2.23004	11.791
-78.6667	7.26191	0.120749	2.23073	11.8005
-78.5833	7.26007	0.120752	2.23141	11.81
-78.5	7.25814	0.12033	2.23209	11.791
-78.4167	7.25645	0.120143	2.23278	11.7236
-78.3333	7.25526	0.119913	2.23347	11.67
-78.25	7.25384	0.119757	2.23415	11.6529
-78.1667	7.25238	0.119349	2.23484	11.6544
-78.0833	7.25017	0.118818	2.23553	11.6547
-78	7.24883	0.118633	2.23622	11.6555
-77.9167	7.24729	0.118592	2.23691	11.6567
-77.8333	7.24573	0.11787	2.2376	11.6277
-77.75	7.24454	0.117603	2.2383	11.6284
-77.6667	7.24339	0.117324	2.23899	11.6289
-77.5833	7.2423	0.117014	2.23968	11.6294
-77.5	7.24135	0.116508	2.24038	11.6313
-77.4167	7.24037	0.115983	2.24108	11.6321
-77.3333	7.23923	0.11576	2.24177	11.6329
-77.25	7.23815	0.115549	2.24247	11.6363
-77.1667	7.23677	0.115486	2.24317	11.5864
-77.0833	7.23571	0.115288	2.24387	11.594
-77	7.23447	0.114848	2.24457	11.6046
-76.9167	7.23322	0.114408	2.24528	11.6125
-76.8333	7.23229	0.114345	2.24598	11.6235
-76.75	7.23122	0.114158	2.24668	11.6201
-76.6667	7.22966	0.114594	2.24739	11.6125
-76.5833	7.22781	0.114006	2.2481	11.6255
-76.5	7.22662	0.113658	2.2488	11.6479
-76.4167	7.22591	0.113669	2.24951	11.6729
-76.3333	7.22479	0.113849	2.25022	11.6569
-76.25	7.22356	0.11315	2.25093	11.6496
-76.1667	7.22265	0.113027	2.25164	11.6429
-76.0833	7.22135	0.112186	2.25236	11.636
-76	7.22037	0.111844	2.25307	11.6287
-75.9167	7.21928	0.111066	2.25378	11.6147
-75.8333	7.21836	0.110768	2.2545	11.6169
-75.75	7.21746	0.11038	2.25521	11.6038
-75.6667	7.21675	0.110014	2.25593	11.5623
-75.5833	7.21581	0.109817	2.25665	11.5405
-75.5	7.21484	0.109658	2.25737	11.5359
-75.4167	7.21368	0.110145	2.25809	11.5423
-75.3333	7.21285	0.109766	2.25881	11.55
-75.25	7.21137	0.10951	2.25953	11.5333
-75.1667	7.21059	0.10934	2.26026	11.5109
-75.0833	7.20909	0.109397	2.26098	11.5022
-75	7.20797	0.109614	2.26171	11.5014
-74.9167	7.20715	0.109451	2.26254	11.5041
-74.8333	7.20609	0.108767	2.26354	11.4824
-74.75	7.20484	0.10802	2.26454	11.447
-74.6667	7.20422	0.107407	2.24956	11.4369
-74.5833	7.20265	0.106694	2.25056	11.4357
-74.5	7.2011	0.10632	2.25157	11.4392
-74.4167	7.1994	0.106174	2.25259	11.4313
-74.3333	7.19719	0.105773	2.2536	11.39
-74.25	7.19512	0.106241	2.2546	11.3744
-74.1667	7.19405	0.106461	2.25549	11.3643
-74.0833	7.19172	0.106004	2.25638	11.3531
-74	7.18948	0.106176	2.25728	11.3397
-73.9167	7.18686	0.105719	2.25818	11.3293
-73.8333	7.18446	0.104614	2.25908	11.3191
-73.75	7.18204	0.105265	2.26	11.2803
-73.6667	7.17943	0.104687	2.26092	11.2323
-73.5833	7.17729	0.104267	2.26185	11.201
-73.5	7.17492	0.104482	2.26278	11.1768
-73.4167	7.17367	0.105367	2.26372	11.1567
-73.3333	7.17302	0.105205	2.26466	11.1392
-73.25	7.17096	0.105228	2.26561	11.1237
-73.1667	7.1702	0.105333	2.26656	11.1151
-73.0833	7.16868	0.105123	2.26751	11.1088
-73	7.16771	0.104894	2.26847	11.1028
-72.9167	7.16683	0.105259	2.26943	11.097
-72.8333	7.1652	0.106237	2.27039	11.0933
-72.75	7.16442	0.106843	2.27136	11.0907
-72.6667	7.16254	0.107066	2.27234	11.0882
-72.5833	7.16186	0.107308	2.27331	11.0858
-72.5	7.16047	0.108061	2.27429	11.0391
-72.4167	7.15926	0.108852	2.27527	11.0083
-72.3333	7.15806	0.109497	2.27626	10.9874
-72.25	7.15625	0.108937	2.27725	10.9713
-72.1667	7.15564	0.109181	2.27825	10.9581
-72.0833	7.15361	0.110103	2.27924	10.9467
-72	7.15254	0.109282	2.28025	10.9368
-71.9167	7.15852	0.109274	2.28125	10.8931
-71.8333	7.16835	0.108382	2.28276	10.8417
-71.75	7.16967	0.109596	2.28448	10.8054
-71.6667	7.1703	0.108998	2.2863	10.8269
-71.5833	7.16941	0.10817	2.28852	10.8904
-71.5	7.16757	0.109321	2.29068	10.8662
-71.4167	7.16494	0.10978	2.29286	10.8442
-71.3333	7.16261	0.108536	2.29506	10.8237
-71.25	7.16234	0.109396	2.29727	10.8206
-71.1667	7.16155	0.110017	2.29951	10.7871
-71.0833	7.16054	0.110347	2.30176	10.8204
-71	7.15912	0.111517	2.30404	10.8039
-70.9167	7.15862	0.116625	2.30614	10.771
-70.8333	7.15795	0.118992	2.30805	10.7556
-70.75	7.16181	0.117234	2.30998	10.7496
-70.6667	7.15882	0.118594	2.31192	10.7274
-70.5833	7.15386	0.118245	2.3141	10.7143
-70.5	7.15038	0.122025	2.31609	10.7016
-70.4167	7.14921	0.120311	2.31811	10.6894
-70.3333	7.14585	0.121515	2.32013	10.8198
-70.25	7.1438	0.120548	2.32218	10.7033
-70.1667	7.14261	0.118593	2.32424	10.6638
-70.0833	7.14302	0.118932	2.32632	10.6477
-70	7.14084	0.120279	2.32826	10.665
-69.9167	7.14329	0.121434	2.3299	10.6321
-69.8333	7.14302	0.122103	2.33156	10.7179
-69.75	7.14425	0.120432	2.33323	10.7587
-69.6667	7.14455	0.117174	2.33491	10.6575
-69.5833	7.14264	0.11339	2.3366	10.6019
-69.5	7.1436	0.113085	2.33831	10.5805
-69.4167	7.1472	0.111806	2.34002	10.5722
-69.3333	7.14984	0.113177	2.34175	10.564
-69.25	7.15182	0.114207	2.34349	10.5568
-69.1667	7.1571	0.111935	2.34508	10.55
-69.0833	7.16081	0.107645	2.34642	10.5427
-69	7.16313	0.109649	2.3476	10.5355
-68.9167	7.16511	0.108662	2.34865	10.5704
-68.8333	7.16678	0.109628	2.34971	10.5215
-68.75	7.16198	0.109609	2.35077	10.5145
-68.6667	7.15878	0.106461	2.35184	10.4813
-68.5833	7.15792	0.106577	2.3529	10.4383
-68.5	7.15916	0.105197	2.35397	10.4101
-68.4167	7.15555	0.104413	2.35505	10.388
-68.3333	7.15523	0.104865	2.35612	10.3694
-68.25	7.15332	0.107408	2.3572	10.353
-68.1667	7.14997	0.111979	2.35828	10.3382
-68.0833	7.1472	0.110641	2.35937	10.3246
-68	7.14456	0.111817	2.36045	10.312
-67.9167	7.14298	0.11278	2.36154	10.3003
-67.8333	7.13946	0.111915	2.36263	10.2892
-67.75	7.13506	0.11277	2.36373	10.2787
-67.6667	7.13285	0.113385	2.36482	10.2687
-67.5833	7.13249	0.115365	2.36593	10.259
-67.5	7.12934	0.117203	2.3521	10.2497
-67.4167	7.12819	0.115779	2.35307	10.2407
-67.3333	7.12649	0.11686	2.35409	10.2322
-67.25	7.12507	0.115218	2.35509	10.2239
-67.1667	7.12297	0.112035	2.35608	10.2159
-67.0833	7.12184	0.112211	2.35708	10.2081
-67	7.11958	0.109944	2.35807	10.2005
-66.9167	7.11998	0.108508	2.35907	10.193
-66.8333	7.11983	0.111405	2.36008	10.1858
-66.75	7.11914	0.11008	2.36108	10.1787
-66.6667	7.12025	0.109429	2.36209	10.1717
-66.5833	7.11842	0.108827	2.3631	10.1648
-66.5	7.11824	0.109311	2.36412	10.1581
-66.4167	7.11529	0.107637	2.36513	10.1515
-66.3333	7.11561	0.108184	2.36615	10.1455
-66.25	7.11575	0.106231	2.36717	10.1391
-66.1667	7.11455	0.107882	2.3682	10.1332
-66.0833	7.11508	0.107025	2.36923	10.127
-66	7.11662	0.107404	2.37026	10.0927
-65.9167	7.11774	0.106968	2.37129	10.0493
-65.8333	7.11601	0.105886	2.37232	10.0214
-65.75	7.11476	0.110056	2.37336	9.99999
-65.6667	7.1153	0.109047	2.3744	9.98207
-65.5833	7.11636	0.109507	2.37545	9.96643
-65.5	7.11766	0.108396	2.37031	9.95238
-65.4167	7.11831	0.10791	2.37152	9.93951
-65.3333	7.1196	0.108315	2.37273	9.92758
-65.25	7.1186	0.108827	2.37395	9.91638
-65.1667	7.12008	0.107478	2.37517	9.90578
-65.0833	7.12167	0.106901	2.37639	9.8957
-65	7.12099	0.107822	2.35906	9.88604
-64.9167	7.12021	0.106973	2.36028	9.87676
-64.8333	7.12126	0.105484	2.3615	9.86781
-64.75	7.12159	0.106537	2.36272	9.85915
-64.6667	7.12182	0.107278	2.36394	9.85075
-64.5833	7.12256	0.107325	2.36517	9.84259
-64.5	7.12321	0.106492	2.36639	9.83465
-64.4167	7.12404	0.105589	2.36763	9.82692
-64.3333	7.12473	0.10527	2.36886	9.81936
-64.25	7.12616	0.105965	2.3701	9.81197
-64.1667	7.12588	0.107624	2.37134	9.80473
-64.0833	7.12747	0.108423	2.3652	9.79764
-64	7.12776	0.107007	2.36647	9.79068
-63.9167	7.12832	0.107777	2.36773	9.78385
-63.8333	7.13058	0.106492	2.36898	9.77713
-63.75	7.13219	0.106914	2.37023	9.77053
-63.6667	7.13138	0.107853	2.37148	9.76429
-63.5833	7.12735	0.108238	2.37274	9.75846
-63.5	7.12604	0.108441	2.37401	9.7527
-63.4167	7.12677	0.107879	2.37527	9.74703
-63.3333	7.12259	0.109956	2.37654	9.74144
-63.25	7.12145	0.10839	2.3476	9.73592
-63.1667	7.12168	0.109073	2.34857	9.73048
-63.0833	7.12193	0.106873	2.34952	9.72518
-63	7.11931	0.104186	2.35046	9.71996
-62.9167	7.11784	0.102965	2.30262	9.7148
-62.8333	7.11685	0.102143	2.30328	9.70969
-62.75	7.11533	0.102944	2.30393	9.70465
-62.6667	7.11444	0.10324	2.30458	9.69966
-62.5833	7.11386	0.102718	2.30524	9.69473
-62.5	7.11326	0.100323	2.3059	9.68985
-62.4167	7.10969	0.0979193	2.30655	9.68502
-62.3333	7.1091	0.0991631	2.30721	9.68023
-62.25	7.10669	0.0997496	2.30787	9.6755
-62.1667	7.10512	0.103139	2.30853	9.6708
-62.0833	7.1034	0.102318	2.30919	9.66615
-62	7.10267	0.10256	2.30986	9.7793
-61.9167	7.10187	0.103218	2.31052	9.65698
-61.8333	7.10147	0.104716	2.31119	9.65246
-61.75	7.10024	0.104161	2.31185	9.64797
-61.6667	7.09656	0.108697	2.31252	9.64353
-61.5833	7.09526	0.107263	2.31319	9.63912
-61.5	7.09171	0.10803	2.31386	9.63475
-61.4167	7.09112	0.108546	2.31453	9.63045
-61.3333	7.08866	0.108178	2.3152	9.6262
-61.25	7.08852	0.108625	2.31587	9.62199
-61.1667	7.08744	0.108863	2.3151	9.61781
-61.0833	7.08505	0.10912	2.31577	9.61367
-61	7.08376	0.110153	2.31645	9.60955
-60.9167	7.08272	0.111257	2.31712	9.60547
-60.8333	7.08408	0.110327	2.31779	9.60141
-60.75	7.08347	0.110777	2.31847	9.59739
-60.6667	7.08135	0.112051	2.31914	9.59339
-60.5833	7.08014	0.112605	2.31982	9.58942
-60.5	7.07877	0.112732	2.3205	9.58547
-60.4167	7.07917	0.113351	2.32118	9.58156
-60.3333	7.07946	0.113325	2.32186	9.57766
-60.25	7.07824	0.115841	2.32254	9.5738
-60.1667	7.07609	0.116293	2.32323	9.56996
-60.0833	7.07401	0.117004	2.32391	9.56614
-60	7.07389	0.117859	2.3246	9.56234
-59.9167	7.07356	0.117304	2.32529	9.55857
-59.8333	7.06994	0.119638	2.32597	9.55482
-59.75	7.06825	0.11817	2.32666	9.5511
-59.6667	7.06485	0.118015	2.32735	9.54739
-59.5833	7.06424	0.119064	2.32804	9.54371
-59.5	7.06427	0.11854	2.32874	9.54005
-59.4167	7.0624	0.116814	2.32943	9.53641
-59.3333	7.06071	0.115952	2.33012	9.5328
-59.25	7.06013	0.117197	2.33082	9.5292
-59.1667	7.05968	0.117665	2.33152	9.52562
-59.0833	7.05752	0.117304	2.33222	9.52206
-59	7.0571	0.11667	2.33292	9.51852
-58.9167	7.05584	0.116922	2.33362	9.51501
-58.8333	7.05443	0.116729	2.33432	9.51151
-58.75	7.05171	0.116853	2.33502	9.50803
-58.6667	7.05051	0.117245	2.33573	9.50457
-58.5833	7.05	0.118157	2.33643	9.50113
-58.5	7.04956	0.118457	2.33714	9.49771
-58.4167	7.05002	0.119046	2.33785	9.4943
-58.3333	7.05002	0.118914	2.33856	9.49091
-58.25	7.04899	0.118715	2.33927	9.48753
-58.1667	7.04888	0.118187	2.33998	9.48418
-58.0833	7.04685	0.120357	2.34069	9.48084
-58	7.04581	0.11948	2.3414	9.47751
-57.9167	7.04389	0.119325	2.34212	9.47421
-57.8333	7.04358	0.120008	2.34283	9.47091
-57.75	7.0431	0.119231	2.34355	9.46764
-57.6667	7.04249	0.120254	2.34427	9.47276
-57.5833	7.04203	0.119893	2.34499	9.46113
-57.5	7.04132	0.120127	2.34571	9.4579
-57.4167	7.04122	0.120283	2.34643	9.45469
-57.3333	7.04031	0.120622	2.34716	9.45149
-57.25	7.04043	0.120416	2.34788	9.4483
-57.1667	7.04023	0.121148	2.34861	9.44513
-57.0833	7.03941	0.120436	2.34933	9.44197
-57	7.03791	0.119525	2.35006	9.43883
-56.9167	7.03706	0.118464	2.35079	9.43571
-56.8333	7.03706	0.118686	2.35152	9.43259
-56.75	7.0369	0.118921	2.35225	9.42949
-56.6667	7.0363	0.118663	2.35343	9.4264
-56.5833	7.03569	0.117829	2.35474	9.42333
-56.5	7.0358	0.118434	2.35579	9.42027
-56.4167	7.03477	0.118944	2.35684	9.41722
-56.3333	7.03331	0.118751	2.35789	9.41418
-56.25	7.03191	0.118718	2.35894	9.41116
-56.1667	7.0309	0.119122	2.35999	9.40815
-56.0833	7.03047	0.118904	2.36105	9.40515
-56	7.02945	0.118756	2.36211	9.40216
-55.9167	7.02907	0.118548	2.36317	9.39919
-55.8333	7.02829	0.117774	2.36424	9.39623
-55.75	7.02844	0.117195	2.36532	9.39328
-55.6667	7.02853	0.117576	2.36639	9.39034
-55.5833	7.0284	0.117634	2.36748	9.38741
-55.5	7.02792	0.117184	2.36856	9.3845
-55.4167	7.02728	0.118064	2.36965	9.3816
-55.3333	7.02697	0.116959	2.37075	9.3787
-55.25	7.02638	0.116998	2.37184	9.37583
-55.1667	7.0254	0.116759	2.37295	9.37296
-55.0833	7.02512	0.116457	2.374	9.3701
-55	7.02477	0.117101	2.37492	9.36726
-54.9167	7.02406	0.116969	2.37584	9.36442
-54.8333	7.02348	0.116218	2.37676	9.3616
-54.75	7.02269	0.115811	2.37769	9.35879
-54.6667	7.02249	0.115721	2.37861	9.35599
-54.5833	7.02169	0.116405	2.37954	9.3532
-54.5	7.02146	0.116517	2.38047	9.35042
-54.4167	7.02108	0.117478	2.3814	9.34765
-54.3333	7.02073	0.117298	2.38233	9.34489
-54.25	7.02117	0.117415	2.38326	9.34214
-54.1667	7.02152	0.117539	2.3842	9.3394
-54.0833	7.02147	0.117493	2.38514	9.33667
-54	7.02175	0.117333	2.38608	9.33395
-53.9167	7.02267	0.117373	2.38702	9.33124
-53.8333	7.02204	0.117444	2.38797	9.32855
-53.75	7.02256	0.117503	2.38892	9.32586
-53.6667	7.02249	0.117641	2.38986	9.32318
-53.5833	7.02321	0.117733	2.39081	9.32051
-53.5	7.02315	0.117443	2.39177	9.31785
-53.4167	7.02277	0.118182	2.39272	9.3152
-53.3333	7.0228	0.117915	2.39368	9.31256
-53.25	7.02329	0.117536	2.39464	9.30993
-53.1667	7.02371	0.117415	2.3956	9.30731
-53.0833	7.02413	0.117571	2.39656	9.3047
-53	7.02413	0.116803	2.39753	9.30209
-52.9167	7.02345	0.118487	2.3985	9.2995
-52.8333	7.0228	0.119585	2.39947	9.29692
-52.75	7.02306	0.120078	2.40044	9.29442
-52.6667	7.02283	0.12004	2.40141	9.29202
-52.5833	7.02273	0.120141	2.40239	9.28964
-52.5	7.02311	0.119972	2.40337	9.28726
-52.4167	7.02302	0.119882	2.40435	9.28488
-52.3333	7.0234	0.120024	2.40533	9.28252
-52.25	7.02377	0.119285	2.40632	9.28017
-52.1667	7.02419	0.119021	2.40731	9.27782
-52.0833	7.02467	0.119112	2.40829	9.27548
-52	7.02486	0.118643	2.40929	9.27316
-51.9167	7.02515	0.118708	2.41028	9.27084
-51.8333	7.02557	0.118661	2.41128	9.26852
-51.75	7.02578	0.119191	2.41228	9.26622
-51.6667	7.02583	0.119033	2.41328	9.26392
-51.5833	7.02596	0.118777	2.41428	9.26164
-51.5	7.02592	0.119613	2.41529	9.25936
-51.4167	7.0258	0.119212	2.41629	9.25708
-51.3333	7.02622	0.119669	2.41758	9.25482
-51.25	7.02609	0.119552	2.41859	9.25257
-51.1667	7.02612	0.119863	2.41961	9.25032
-51.0833	7.02632	0.119245	2.42064	9.24808
-51	7.02669	0.120466	2.42169	9.24585
-50.9167	7.0275	0.120592	2.42274	9.24362
-50.8333	7.02872	0.119687	2.4238	9.24141
-50.75	7.02862	0.120228	2.42486	9.2392
-50.6667	7.02984	0.120572	2.42592	9.237
-50.5833	7.02922	0.11934	2.42698	9.2348
-50.5	7.02952	0.118577	2.42804	9.23262
-50.4167	7.02977	0.119	2.42911	9.23044
-50.3333	7.03092	0.11917	2.43018	9.22827
-50.25	7.03025	0.119733	2.43126	9.22611
-50.1667	7.03072	0.119848	2.43233	9.22396
-50.0833	7.0316	0.120052	2.43341	9.22181
-50	7.03205	0.119726	2.43449	9.21967
-49.9167	7.03268	0.119909	2.43558	9.21754
-49.8333	7.03297	0.121009	2.43667	9.21541
-49.75	7.03324	0.120358	2.43776	9.2133
-49.6667	7.03433	0.118788	2.43885	9.21119
-49.5833	7.03511	0.11906	2.43986	9.20908
-49.5	7.03511	0.120783	2.44072	9.20699
-49.4167	7.03504	0.120732	2.44157	9.2049
-49.3333	7.03463	0.120241	2.44243	9.20282
-49.25	7.03491	0.119787	2.44329	9.20074
-49.1667	7.03601	0.118764	2.44415	9.19868
-49.0833	7.03654	0.11933	2.44501	9.19662
-49	7.0372	0.119557	2.44588	9.19457
-48.9167	7.03714	0.119482	2.44675	9.19252
-48.8333	7.03806	0.120111	2.44761	9.19049
-48.75	7.03876	0.119878	2.44848	9.18846
-48.6667	7.04007	0.12054	2.44935	9.18643
-48.5833	7.04144	0.120839	2.45023	9.18442
-48.5	7.04131	0.120241	2.4511	9.18241
-48.4167	7.04183	0.121286	2.45198	9.18041
-48.3333	7.04212	0.121082	2.45286	9.17842
-48.25	7.04359	0.121567	2.45374	9.17643
-48.1667	7.04405	0.121843	2.45462	9.17446
-48.0833	7.04547	0.122829	2.4555	9.17248
-48	7.04627	0.123564	2.45639	9.17052
-47.9167	7.04715	0.125704	2.45728	9.16856
-47.8333	7.04805	0.126656	2.45817	9.16661
-47.75	7.05113	0.126085	2.45906	9.16467
-47.6667	7.05545	0.124881	2.45995	9.16273
-47.5833	7.05787	0.122405	2.46085	9.1608
-47.5	7.05828	0.124142	2.46174	9.15888
-47.4167	7.06111	0.124295	2.46264	9.15696
-47.3333	7.0635	0.125574	2.46354	9.15505
-47.25	7.06202	0.124299	2.46445	9.15315
-47.1667	7.06248	0.127121	2.46535	9.15126
-47.0833	7.06179	0.126122	2.46626	9.14937
-47	7.0616	0.126215	2.46717	9.14748
-46.9167	7.06259	0.125685	2.46808	9.14561
-46.8333	7.06385	0.12636	2.46899	9.14374
-46.75	7.06335	0.127032	2.4699	9.14188
-46.6667	7.06274	0.128075	2.47082	9.14002
-46.5833	7.06405	0.127797	2.47174	9.13817
-46.5	7.06497	0.128651	2.47266	9.13633
-46.4167	7.06602	0.129236	2.47358	9.1345
-46.3333	7.06648	0.129608	2.4745	9.13267
-46.25	7.06965	0.130311	2.47543	9.13085
-46.1667	7.07275	0.131181	2.47636	9.12904
-46.0833	7.07391	0.133304	2.47716	9.12723
-46	7.07617	0.13368	2.47795	9.12543
-45.9167	7.07895	0.133392	2.4787	9.12364
-45.8333	7.08093	0.13258	2.47939	9.12186
-45.75	7.08323	0.133755	2.48008	9.12008
-45.6667	7.08679	0.134083	2.48077	9.11831
-45.5833	7.09027	0.131631	2.48146	9.15695
-45.5	7.09221	0.133541	2.48216	9.11478
-45.4167	7.09616	0.134585	2.48285	9.11303
-45.3333	7.09712	0.133421	2.48355	9.11129
-45.25	7.09859	0.130895	2.48425	9.10955
-45.1667	7.09768	0.130492	2.48495	9.10781
-45.0833	7.09911	0.126432	2.48565	9.18076
-45	7.09904	0.126871	2.48636	9.10437
-44.9167	7.10308	0.128613	2.48706	9.10266
-44.8333	7.10223	0.127319	2.48777	9.10095
-44.75	7.1042	0.127424	2.48834	9.09925
-44.6667	7.10662	0.129551	2.48876	9.09756
-44.5833	7.10708	0.130907	2.48918	9.09587
-44.5	7.10971	0.130893	2.48086	9.09419
-44.4167	7.10974	0.129807	2.48191	9.09252
-44.3333	7.11179	0.128298	2.48297	9.09086
-44.25	7.11651	0.129324	2.48403	9.0892
-44.1667	7.11546	0.127354	2.4851	9.08755
-44.0833	7.11804	0.125464	2.48618	9.0859
-44	7.11972	0.126624	2.48727	9.08427
-43.9167	7.12129	0.123137	2.4884	9.08263
-43.8333	7.12196	0.123416	2.48956	9.08101
-43.75	7.12502	0.120783	2.49073	9.07939
-43.6667	7.12712	0.118887	2.49192	9.16303
-43.5833	7.12662	0.117653	2.49312	9.07617
-43.5	7.12563	0.11906	2.49432	9.07457
-43.4167	7.12754	0.118187	2.49554	9.07298
-43.3333	7.1252	0.120638	2.4963	9.07139
-43.25	7.12423	0.118745	2.49683	9.06982
-43.1667	7.12234	0.118952	2.49736	9.06824
-43.0833	7.12304	0.119044	2.47701	9.06668
-43	7.1229	0.116894	2.47794	9.06512
-42.9167	7.12028	0.120013	2.47886	9.06356
-42.8333	7.11474	0.122852	2.47979	9.06202
-42.75	7.11449	0.121839	2.48073	9.06048
-42.6667	7.11276	0.123937	2.48166	9.05895
-42.5833	7.10916	0.126984	2.4826	9.05742
-42.5	7.10775	0.126096	2.48354	9.05592
-42.4167	7.10557	0.127961	2.48448	9.05447
-42.3333	7.10152	0.129083	2.48543	9.05301
-42.25	7.1027	0.130637	2.48638	9.05157
-42.1667	7.10087	0.129584	2.48733	9.05013
-42.0833	7.1015	0.128075	2.48828	9.10187
-42	7.10192	0.128441	2.47459	9.4299
-41.9167	7.10059	0.129264	2.47596	9.36047
-41.8333	7.10125	0.129615	2.47734	9.26481
-41.75	7.10138	0.128349	2.47873	9.15393
-41.6667	7.09928	0.128686	2.48012	9.04162
-41.5833	7.09887	0.129411	2.48151	9.04023
-41.5	7.09918	0.127754	2.48291	9.03895
-41.4167	7.10037	0.128096	2.48431	9.03773
-41.3333	7.10017	0.128063	2.48572	9.03651
-41.25	7.09978	0.128316	2.48714	9.0353
-41.1667	7.09966	0.127662	2.48856	9.0341
-41.0833	7.09753	0.127985	2.48929	9.0329
-41	7.09686	0.128197	2.49109	9.03171
-40.9167	7.09552	0.127184	2.49289	9.03052
-40.8333	7.09521	0.129874	2.49442	9.02934
-40.75	7.09514	0.12805	2.49591	9.02816
-40.6667	7.09637	0.12872	2.49741	9.02699
-40.5833	7.09533	0.128772	2.49909	9.02582
-40.5	7.09505	0.129996	2.50126	9.08127
-40.4167	7.09553	0.131394	2.5032	9.0235
-40.3333	7.0958	0.130476	2.50516	9.02238
-40.25	7.09535	0.130893	2.50713	9.06323
-40.1667	7.09503	0.131797	2.50911	9.0203
-40.0833	7.09686	0.13235	2.50799	9.01927
-40	7.09664	0.133664	2.5104	9.07662
-39.9167	7.0983	0.131574	2.51283	9.04391
-39.8333	7.09963	0.131024	2.51527	9.01629
-39.75	7.1015	0.13066	2.51773	9.01531
-39.6667	7.10242	0.129014	2.5202	9.01433
-39.5833	7.10187	0.129183	2.52269	9.01336
-39.5	7.10212	0.127695	2.5252	9.01239
-39.4167	7.10202	0.128772	2.52735	9.01142
-39.3333	7.10268	0.130746	2.52931	9.24465
-39.25	7.10426	0.130224	2.50262	9.20264
-39.1667	7.10439	0.131905	2.50374	9.16429
-39.0833	7.10384	0.13058	2.50483	9.10988
-39	7.10349	0.133202	2.50572	9.1999
-38.9167	7.10478	0.132151	2.50761	9.11096
-38.8333	7.1056	0.131215	2.50941	9.00478
-38.75	7.10751	0.130716	2.51123	9.00385
-38.6667	7.10843	0.131056	2.51306	9.00293
-38.5833	7.10879	0.130723	2.51492	9.00206
-38.5	7.10857	0.132793	2.5168	9.00122
-38.4167	7.11025	0.131682	2.51879	9.00038
-38.3333	7.11111	0.132507	2.52084	9.00439
-38.25	7.11014	0.131756	2.52291	9.19404
-38.1667	7.11189	0.132054	2.51538	9.16475
-38.0833	7.1124	0.132474	2.51046	9.12532
-38	7.11308	0.131776	2.5121	8.99636
-37.9167	7.11304	0.130615	2.51377	8.99559
-37.8333	7.11377	0.130482	2.51542	8.99481
-37.75	7.11365	0.130258	2.51707	8.99404
-37.6667	7.11421	0.130868	2.51872	8.99327
-37.5833	7.11486	0.130361	2.52002	8.9925
-37.5	7.11738	0.130964	2.52096	9.02444
-37.4167	7.11851	0.129966	2.5219	8.99098
-37.3333	7.11873	0.127759	2.52284	8.99023
-37.25	7.12058	0.126311	2.52378	8.98947
-37.1667	7.12225	0.125853	2.52473	8.98872
-37.0833	7.12399	0.127943	2.52567	8.98798
-37	7.1234	0.12594	2.52662	8.98723
-36.9167	7.12529	0.12616	2.52757	8.98649
-36.8333	7.12808	0.127027	2.52852	8.98576
-36.75	7.12844	0.127909	2.52948	8.98503
-36.6667	7.12873	0.127101	2.53043	8.98906
-36.5833	7.12951	0.128471	2.53139	8.98357
-36.5	7.13277	0.128517	2.53235	8.98285
-36.4167	7.132	0.125578	2.53331	8.98213
-36.3333	7.13061	0.126556	2.53427	8.98141
-36.25	7.1302	0.125061	2.53523	8.9807
-36.1667	7.12826	0.125101	2.53619	9.01436
-36.0833	7.12896	0.127691	2.53716	8.97928
-36	7.12839	0.127082	2.53813	8.97858
-35.9167	7.1278	0.126946	2.5391	8.97777
-35.8333	7.12735	0.127633	2.54007	8.97708
-35.75	7.12819	0.127838	2.54104	8.97639
-35.6667	7.12788	0.128857	2.54202	8.9757
-35.5833	7.12879	0.128816	2.54299	8.97501
-35.5	7.13028	0.129203	2.54397	8.97433
-35.4167	7.13176	0.130608	2.54495	8.97366
-35.3333	7.13267	0.129862	2.54593	8.97298
-35.25	7.13301	0.130214	2.54692	9.00353
-35.1667	7.13375	0.128695	2.5479	8.97164
-35.0833	7.136	0.127778	2.54889	8.97098
-35	7.13712	0.126891	2.54988	8.99622
-34.9167	7.13503	0.125339	2.55087	9.04993
-34.8333	7.13494	0.124928	2.55186	8.969
-34.75	7.13586	0.12379	2.55286	8.96835
-34.6667	7.13665	0.124243	2.55385	8.9677
-34.5833	7.1363	0.12363	2.55485	8.96705
-34.5	7.13616	0.125113	2.55585	8.96641
-34.4167	7.13504	0.12662	2.55685	8.96577
-34.3333	7.13534	0.125516	2.55786	8.96513
-34.25	7.13507	0.1269	2.55886	8.96449
-34.1667	7.13608	0.125331	2.55987	8.96386
-34.0833	7.13806	0.124456	2.56088	8.96323
-34	7.13744	0.122473	2.56189	8.99455
-33.9167	7.13714	0.121674	2.54619	8.96199
-33.8333	7.13587	0.122244	2.54731	8.96137
-33.75	7.13669	0.121639	2.54506	8.96474
-33.6667	7.13731	0.12201	2.51876	8.96014
-33.5833	7.13735	0.123132	2.51988	8.95953
-33.5	7.14016	0.122166	2.52097	8.95892
-33.4167	7.14114	0.121537	2.5219	8.95831
-33.3333	7.14247	0.121317	2.52279	8.97253
-33.25	7.14267	0.122689	2.52368	8.95711
-33.1667	7.14313	0.121988	2.52457	8.95652
-33.0833	7.13984	0.123592	2.52547	8.95592
-33	7.13948	0.123206	2.52638	8.95534
-32.9167	7.13998	0.123437	2.52728	8.95475
-32.8333	7.1397	0.122033	2.52819	8.95417
-32.75	7.14049	0.120929	2.5291	8.95359
-32.6667	7.14016	0.121767	2.53002	8.95301
-32.5833	7.139	0.121045	2.53094	8.95243
-32.5	7.13848	0.121173	2.53186	8.95186
-32.4167	7.13796	0.121129	2.5211	8.95129
-32.3333	7.13917	0.122212	2.522	8.95073
-32.25	7.14033	0.122471	2.52383	8.95017
-32.1667	7.14134	0.123947	2.52566	8.94961
-32.0833	7.14334	0.123632	2.5275	9.08042
-32	7.14318	0.122237	2.52936	9.14427
-31.9167	7.14415	0.123345	2.53124	9.11111
-31.8333	7.14448	0.122348	2.53314	9.05542
-31.75	7.14462	0.122181	2.53506	8.94685
-31.6667	7.14371	0.122643	2.53701	8.94631
-31.5833	7.14523	0.122961	2.53899	8.94577
-31.5	7.14522	0.121924	2.54099	8.94523
-31.4167	7.14607	0.122173	2.54302	8.94474
-31.3333	7.14523	0.12327	2.53644	8.94425
-31.25	7.14544	0.122943	2.53751	8.94376
-31.1667	7.14509	0.121537	2.53852	8.94328
-31.0833	7.1449	0.123726	2.53949	8.94279
-31	7.14352	0.123061	2.4547	8.94231
-30.9167	7.14288	0.122426	2.45545	8.94184
-30.8333	7.14277	0.121236	2.45618	8.94136
-30.75	7.1435	0.122077	2.45691	8.94089
-30.6667	7.14339	0.1226	2.45764	8.94044
-30.5833	7.14439	0.122495	2.45838	8.93998
-30.5	7.14504	0.12303	2.45912	8.93953
-30.4167	7.14427	0.122475	2.45986	8.93908
-30.3333	7.14461	0.122185	2.4606	8.93863
-30.25	7.14533	0.122927	2.46134	8.93819
-30.1667	7.14587	0.122161	2.46201	8.93774
-30.0833	7.14614	0.121614	2.4625	8.9373
-30	7.14588	0.12203	2.46299	8.93686
-29.9167	7.14558	0.122813	2.46348	8.93643
-29.8333	7.14557	0.124109	2.46398	8.93599
-29.75	7.14626	0.124791	2.46448	8.93556
-29.6667	7.14629	0.123736	2.43226	8.99437
-29.5833	7.14663	0.122415	2.43277	8.93471
-29.5	7.14717	0.121687	2.43326	8.93428
-29.4167	7.14878	0.120539	2.43376	8.93386
-29.3333	7.15028	0.121067	2.43426	8.93344
-29.25	7.15053	0.121487	2.43477	8.93303
-29.1667	7.1495	0.121888	2.43528	8.93261
-29.0833	7.14968	0.122713	2.43579	8.9322
-29	7.15057	0.122455	2.4363	8.93179
-28.9167	7.14992	0.122663	2.43673	8.93138
-28.8333	7.15028	0.121975	2.43707	8.93098
-28.75	7.15247	0.121633	2.43742	8.93057
-28.6667	7.15273	0.122913	2.43776	8.93017
-28.5833	7.15309	0.123367	2.4381	8.92977
-28.5	7.15352	0.123155	2.43845	8.96332
-28.4167	7.15414	0.123106	2.4388	8.92898
-28.3333	7.15472	0.121193	2.43915	8.92859
-28.25	7.15585	0.12242	2.4395	9.12943
-28.1667	7.15601	0.12177	2.43985	9.117
-28.0833	7.15565	0.122672	2.4402	9.07049
-28	7.15525	0.122031	2.42129	8.92705
-27.9167	7.15539	0.122039	2.42173	8.92666
-27.8333	7.15656	0.121816	2.42218	8.92628
-27.75	7.15696	0.12159	2.42263	8.92591
-27.6667	7.15642	0.122651	2.42307	8.92553
-27.5833	7.15665	0.122944	2.42352	8.92516
-27.5	7.15625	0.123229	2.42397	8.92479
-27.4167	7.15469	0.123482	2.39083	8.92442
-27.3333	7.15437	0.122745	2.39149	8.92406
-27.25	7.15437	0.122336	2.39215	8.92369
-27.1667	7.15427	0.123865	2.39281	8.94479
-27.0833	7.15458	0.123301	2.39347	8.92297
-27	7.15558	0.122114	2.39413	8.92261
-26.9167	7.15551	0.122319	2.39479	8.92226
-26.8333	7.15712	0.123357	2.39546	8.9219
-26.75	7.15811	0.122096	2.39612	8.92155
-26.6667	7.1593	0.122097	2.39679	8.9212
-26.5833	7.16011	0.12344	2.3973	8.92085
-26.5	7.16035	0.122646	2.39777	8.92051
-26.4167	7.15979	0.122193	2.39825	8.92016
-26.3333	7.16015	0.122286	2.39511	8.91982
-26.25	7.16093	0.122303	2.39558	8.91948
-26.1667	7.1617	0.121694	2.39606	8.91914
-26.0833	7.16179	0.120246	2.39653	8.91881
-26	7.15937	0.122419	2.39701	8.91847
-25.9167	7.15967	0.121976	2.3975	8.91815
-25.8333	7.16021	0.121406	2.39798	8.95154
-25.75	7.15976	0.120601	2.39846	8.91751
-25.6667	7.1606	0.121644	2.38587	8.91719
-25.5833	7.15942	0.123008	2.38637	8.91688
-25.5	7.15892	0.122651	2.38687	8.91656
-25.4167	7.15938	0.121905	2.38737	8.91625
-25.3333	7.15959	0.121123	2.38786	8.91594
-25.25	7.16087	0.12243	2.38836	8.91563
-25.1667	7.16029	0.122983	2.38886	8.91533
-25.0833	7.16066	0.122967	2.38936	8.91502
-25	7.16018	0.12577	2.38986	8.91472
-24.9167	7.15978	0.124953	2.39037	8.91442
-24.8333	7.16024	0.12625	2.39087	8.91412
-24.75	7.16023	0.125808	2.39137	8.91382
-24.6667	7.16027	0.125578	2.39188	8.91353
-24.5833	7.16212	0.124971	2.39238	8.91323
-24.5	7.16266	0.124613	2.39289	8.91294
-24.4167	7.16229	0.126011	2.3934	8.91265
-24.3333	7.16325	0.125063	2.3939	8.91236
-24.25	7.16423	0.125469	2.39441	8.91207
-24.1667	7.16452	0.124978	2.39492	8.91178
-24.0833	7.16543	0.12358	2.39543	8.9115
-24	7.16587	0.124674	2.39594	8.91122
-23.9167	7.16612	0.124742	2.39645	8.91094
-23.8333	7.16617	0.125799	2.39697	8.91066
-23.75	7.16622	0.126075	2.39748	8.9104
-23.6667	7.16835	0.127391	2.39799	8.91015
-23.5833	7.17118	0.12785	2.39851	8.9099
-23.5	7.17374	0.128517	2.39902	8.90968
-23.4167	7.1738	0.126896	2.39954	8.90948
-23.3333	7.17575	0.125658	2.40006	8.90928
-23.25	7.17654	0.126217	2.40057	8.90908
-23.1667	7.17622	0.125955	2.40109	8.90889
-23.0833	7.17595	0.125044	2.40161	8.9087
-23	7.17604	0.124825	2.40213	8.9085
-22.9167	7.17852	0.125426	2.40291	8.90831
-22.8333	7.17757	0.1272	2.40397	8.90812
-22.75	7.17769	0.126918	2.40503	8.90793
-22.6667	7.17729	0.127363	2.4061	8.90774
-22.5833	7.17955	0.127695	2.40718	8.90755
-22.5	7.17788	0.12769	2.40836	8.90736
-22.4167	7.17924	0.127761	2.40966	8.90718
-22.3333	7.17908	0.128823	2.36934	8.90699
-22.25	7.1787	0.130805	2.37067	8.90681
-22.1667	7.17767	0.131744	2.37201	8.90662
-22.0833	7.1786	0.131223	2.37336	8.90644
-22	7.18024	0.131414	2.37472	8.90625
-21.9167	7.18225	0.133225	2.37609	9.01583
-21.8333	7.18352	0.131581	2.37718	9.09792
-21.75	7.18586	0.130505	2.37799	9.05743
-21.6667	7.1871	0.13054	2.37879	8.99994
-21.5833	7.18651	0.127975	2.3796	8.90535
-21.5	7.18548	0.128596	2.36563	8.90518
-21.4167	7.18445	0.127443	2.36643	8.905
-21.3333	7.18498	0.128001	2.36722	8.90482
-21.25	7.18564	0.130025	2.36801	8.91247
-21.1667	7.18699	0.1298	2.3688	8.90447
-21.0833	7.19017	0.130571	2.36673	8.9043
-21	7.19145	0.129768	2.36785	8.90412
-20.9167	7.19261	0.128253	2.36897	8.90395
-20.8333	7.19495	0.128618	2.37009	8.90378
-20.75	7.19548	0.129514	2.37122	8.90361
-20.6667	7.19775	0.12775	2.37235	8.90344
-20.5833	7.20063	0.126876	2.37348	8.90327
-20.5	7.20215	0.125606	2.37462	8.9031
-20.4167	7.20219	0.125699	2.37576	8.90294
-20.3333	7.20365	0.124376	2.37673	8.90278
-20.25	7.206	0.122627	2.37753	8.90262
-20.1667	7.20722	0.124901	2.37833	8.90247
-20.0833	7.20866	0.127808	2.37913	8.90231
-20	7.21003	0.126941	2.37993	8.90216
-19.9167	7.21112	0.129515	2.38073	8.90201
-19.8333	7.21124	0.131061	2.37896	8.9731
-19.75	7.20911	0.131452	2.37984	8.9017
-19.6667	7.21181	0.132333	2.3768	8.90155
-19.5833	7.21291	0.131948	2.37821	8.9014
-19.5	7.21349	0.130406	2.37963	8.90125
-19.4167	7.21557	0.130136	2.38106	8.9011
-19.3333	7.21623	0.128365	2.38249	8.99722
-19.25	7.2153	0.129861	2.38393	8.91861
-19.1667	7.21528	0.133933	2.38537	8.90069
-19.0833	7.21623	0.13303	2.38682	8.93638
-19	7.21599	0.13164	2.38777	8.90042
-18.9167	7.21557	0.131268	2.38865	8.90028
-18.8333	7.21671	0.129361	2.38954	8.91346
-18.75	7.21863	0.12745	2.39043	8.90002
-18.6667	7.22164	0.1245	2.39131	8.89988
-18.5833	7.22341	0.123851	2.3922	8.89975
-18.5	7.22224	0.125312	2.39309	8.89962
-18.4167	7.22274	0.125314	2.39398	8.89949
-18.3333	7.22233	0.122948	2.39487	8.89936
-18.25	7.22496	0.121686	2.39576	8.89923
-18.1667	7.22578	0.121985	2.39665	8.8991
-18.0833	7.22472	0.120823	2.39755	8.89897
-18	7.22569	0.120497	2.39844	8.95612
-17.9167	7.22546	0.118048	2.39933	8.89871
-17.8333	7.22613	0.119137	2.40023	8.89858
-17.75	7.22605	0.121679	2.40112	8.89846
-17.6667	7.22683	0.121915	2.40202	8.89833
-17.5833	7.22876	0.120945	2.40292	8.89821
-17.5	7.22948	0.120047	2.40381	8.89808
-17.4167	7.22975	0.119613	2.40471	8.89796
-17.3333	7.22929	0.117762	2.40561	8.89783
-17.25	7.2293	0.116591	2.40651	8.89771
-17.1667	7.22847	0.116391	2.40741	8.89759
-17.0833	7.22754	0.120657	2.40831	8.89746
-17	7.22708	0.120068	2.40921	8.89734
-16.9167	7.22803	0.12031	2.41009	8.89722
-16.8333	7.22907	0.120236	2.41092	8.8971
-16.75	7.2287	0.119332	2.41174	8.89698
-16.6667	7.22944	0.11999	2.39468	8.89686
-16.5833	7.23029	0.121192	2.39548	8.89674
-16.5	7.23146	0.122326	2.39629	8.89662
-16.4167	7.23107	0.121719	2.3971	8.89652
-16.3333	7.23232	0.123111	2.3979	8.89641
-16.25	7.2309	0.124983	2.39871	8.8963
-16.1667	7.23269	0.125382	2.39952	8.8962
-16.0833	7.23271	0.126857	2.38456	8.89609
-16	7.23399	0.125645	2.3854	8.89599
-15.9167	7.23704	0.126588	2.38625	9.04146
-15.8333	7.23657	0.125285	2.38709	9.06584
-15.75	7.23591	0.124024	2.38793	8.99646
-15.6667	7.23488	0.122371	2.38878	8.89557
-15.5833	7.23576	0.122729	2.38963	8.89547
-15.5	7.23307	0.121247	2.36842	8.89537
-15.4167	7.23275	0.121136	2.36933	8.89526
-15.3333	7.23167	0.120056	2.37024	8.89516
-15.25	7.23164	0.122098	2.37115	8.89506
-15.1667	7.23275	0.120479	2.32256	8.89496
-15.0833	7.23256	0.120279	2.32347	8.89486
-15	7.23261	0.121173	2.32439	8.89476
-14.9167	7.23482	0.120418	2.32531	8.89466
-14.8333	7.23646	0.119264	2.32623	8.91357
-14.75	7.23783	0.119802	2.32447	8.89446
-14.6667	7.23676	0.120079	2.32536	8.89436
-14.5833	7.23758	0.1175	2.32624	8.89426
-14.5	7.23811	0.117372	2.32713	8.89416
-14.4167	7.23796	0.117689	2.32803	8.89406
-14.3333	7.23786	0.118893	2.32892	8.97069
-14.25	7.23675	0.118892	2.32982	8.8939
-14.1667	7.23644	0.119369	2.32286	8.89382
-14.0833	7.23729	0.122628	2.32374	8.89374
-14	7.23744	0.120844	2.32462	8.89367
-13.9167	7.23947	0.119147	2.3255	8.89359
-13.8333	7.23843	0.119428	2.32638	8.89352
-13.75	7.23815	0.12032	2.32727	8.89344
-13.6667	7.23981	0.119422	2.32816	8.93828
-13.5833	7.24246	0.119772	2.32904	8.8933
-13.5	7.24146	0.121184	2.32993	8.90467
-13.4167	7.24048	0.119129	2.33082	8.89318
-13.3333	7.24199	0.11832	2.33172	8.90916
-13.25	7.24256	0.119971	2.33261	8.89306
-13.1667	7.24174	0.12043	2.33351	8.893
-13.0833	7.24242	0.120446	2.3344	8.89294
-13	7.24542	0.119587	2.3353	8.89288
-12.9167	7.24518	0.119334	2.3362	8.89283
-12.8333	7.246	0.119968	2.3371	8.93405
-12.75	7.24565	0.121644	2.338	8.89271
-12.6667	7.24663	0.122585	2.3389	8.89267
-12.5833	7.2482	0.121974	2.33981	8.89264
-12.5	7.24977	0.122867	2.34072	8.8926
-12.4167	7.25022	0.121898	2.34162	8.9129
-12.3333	7.25029	0.121623	2.34253	8.89254
-12.25	7.25072	0.125869	2.34344	8.89251
-12.1667	7.2525	0.126128	2.34436	8.89248
-12.0833	7.25195	0.126742	2.34527	8.89245
-12	7.25308	0.12745	2.34618	8.89242
-11.9167	7.25406	0.128259	2.3471	8.89239
-11.8333	7.25566	0.127256	2.34802	8.89236
-11.75	7.25347	0.124344	2.34894	8.89233
-11.6667	7.2548	0.122591	2.34986	8.8923
-11.5833	7.25534	0.125002	2.35078	8.89227
-11.5	7.25666	0.125932	2.3517	8.89224
-11.4167	7.25691	0.125786	2.35263	8.89221
-11.3333	7.25643	0.124651	2.35355	8.92487
-11.25	7.25589	0.124544	2.35448	8.89214
-11.1667	7.25461	0.125611	2.35541	8.89211
-11.0833	7.253	0.12411	2.35634	8.89208
-11	7.25333	0.123846	2.35727	8.89205
-10.9167	7.25215	0.123028	2.35821	8.89202
-10.8333	7.25137	0.123388	2.35914	8.89199
-10.75	7.25279	0.123175	2.36008	8.89196
-10.6667	7.25339	0.122213	2.36102	8.89193
-10.5833	7.2546	0.121845	2.36196	8.91733
-10.5	7.25408	0.122169	2.3629	8.89187
-10.4167	7.25571	0.122313	2.36384	8.89184
-10.3333	7.25537	0.123381	2.36478	8.89181
-10.25	7.25718	0.122948	2.36573	8.89177
-10.1667	7.25616	0.123716	2.36667	8.89174
-10.0833	7.25417	0.122732	2.36762	8.89171
-10	7.25449	0.122499	2.34774	8.89168
-9.91667	7.25464	0.122171	2.34898	8.89165
-9.83333	7.25541	0.123276	2.35021	8.91459
-9.75	7.25265	0.123366	2.35145	8.89159
-9.66667	7.2521	0.124584	2.35269	8.89156
-9.58333	7.25249	0.125162	2.35394	8.89153
-9.5	7.25003	0.124738	2.35518	8.8915
-9.41667	7.25115	0.124387	2.35643	8.89147
-9.33333	7.25222	0.124723	2.35769	8.89144
-9.25	7.25411	0.123704	2.35894	8.89141
-9.16667	7.25474	0.124195	2.3602	8.89138
-9.08333	7.25598	0.123724	2.36145	8.89135
-9	7.25546	0.122068	2.36266	8.89131
-8.91667	7.25564	0.12056	2.36388	8.90649
-8.83333	7.25654	0.121869	2.36511	8.89125
-8.75	7.25686	0.120674	2.36633	8.89122
-8.66667	7.25713	0.119339	2.36756	8.89119
-8.58333	7.25738	0.119294	2.36879	8.89116
-8.5	7.25804	0.119348	2.37003	8.89113
-8.41667	7.25803	0.11929	2.37127	8.92172
-8.33333	7.25886	0.119132	2.37251	8.89107
-8.25	7.26007	0.118724	2.37375	8.90077
-8.16667	7.26225	0.116799	2.37499	8.891
-8.08333	7.264	0.117872	2.37624	8.89097
-8	7.26424	0.117956	2.37749	8.98687
-7.91667	7.26429	0.117908	2.37875	8.93296
-7.83333	7.26454	0.117479	2.38	8.89088
-7.75	7.26388	0.117107	2.38126	8.89085
-7.66667	7.26266	0.118268	2.38252	8.89081
-7.58333	7.26291	0.117044	2.38379	8.94272
-7.5	7.26338	0.116871	2.38506	8.89075
-7.41667	7.26401	0.118064	2.38633	8.92772
-7.33333	7.26288	0.1187	2.3876	8.89069
-7.25	7.2645	0.118562	2.38888	8.89066
-7.16667	7.26539	0.118594	2.39016	8.89325
-7.08333	7.26481	0.117757	2.39144	8.89059
-7	7.26473	0.116714	2.39273	8.89056
-6.91667	7.26422	0.118151	2.39403	8.89053
-6.83333	7.26527	0.117403	2.39534	8.92543
-6.75	7.26631	0.118553	2.39665	8.89046
-6.66667	7.26673	0.117531	2.39796	8.89043
-6.58333	7.26687	0.11759	2.39927	8.8904
-6.5	7.26685	0.11943	2.40059	8.89037
-6.41667	7.26846	0.118877	2.40191	8.89033
-6.33333	7.26815	0.119096	2.40323	8.8903
-6.25	7.26841	0.118143	2.40456	8.89027
-6.16667	7.26728	0.118295	2.40588	8.89024
-6.08333	7.26827	0.118397	2.40722	8.8902
-6	7.26881	0.117923	2.40855	8.89017
-5.91667	7.2669	0.118357	2.40989	8.89014
-5.83333	7.26688	0.119221	2.41123	8.8901
-5.75	7.26764	0.118675	2.41257	8.89007
-5.66667	7.26742	0.119411	2.41392	8.89004
-5.58333	7.26879	0.120748	2.41527	8.89001
-5.5	7.26904	0.120643	2.41663	8.88997
-5.41667	7.26841	0.120071	2.41798	8.88994
-5.33333	7.26953	0.119448	2.41934	8.88991
-5.25	7.26878	0.118454	2.42071	8.88987
-5.16667	7.26778	0.118284	2.42207	8.88984
-5.08333	7.26932	0.118716	2.42344	8.88981
-5	7.26972	0.117184	2.42482	8.88977
-4.91667	7.27024	0.117229	2.42619	8.88974
-4.83333	7.27267	0.116936	2.42757	8.8936
-4.75	7.27363	0.117527	2.42896	8.88967
-4.66667	7.27434	0.117115	2.43034	8.88964
-4.58333	7.27493	0.118574	2.43173	8.8896
-4.5	7.27575	0.119024	2.43313	8.88957
-4.41667	7.27739	0.11752	2.43452	9.10738
-4.33333	7.27747	0.116956	2.43592	9.13097
-4.25	7.27684	0.116372	2.43733	9.06304
-4.16667	7.27663	0.118519	2.43873	9.05217
-4.08333	7.27738	0.118575	2.44014	8.8894
-4	7.27774	0.119484	2.44156	8.88936
-3.91667	7.27849	0.118881	2.44297	8.88933
-3.83333	7.27885	0.118489	2.44439	8.88929
-3.75	7.27869	0.119937	2.44582	8.88926
-3.66667	7.2794	0.119237	2.44724	8.93197
-3.58333	7.28013	0.11965	2.44867	8.88919
-3.5	7.28013	0.118171	2.45071	8.88915
-3.41667	7.28126	0.11764	2.45264	8.88912
-3.33333	7.28145	0.118784	2.45458	8.88908
-3.25	7.28217	0.118904	2.45653	8.88905
-3.16667	7.28223	0.117863	2.4585	8.93486
-3.08333	7.28195	0.119005	2.46047	8.88898
-3	7.28238	0.119177	2.46245	8.88894
-2.91667	7.2829	0.119264	2.46444	8.88891
-2.83333	7.28355	0.121738	2.46644	8.88887
-2.75	7.28386	0.123109	2.46845	8.88884
-2.66667	7.28436	0.121711	2.45464	8.8888
-2.58333	7.28458	0.120358	2.45664	8.88877
-2.5	7.28542	0.121211	2.45832	8.88873
-2.41667	7.28567	0.122011	2.45983	8.88869
-2.33333	7.28577	0.119772	2.46117	8.88866
-2.25	7.28624	0.120754	2.46251	8.88862
-2.16667	7.28808	0.119033	2.46386	8.88859
-2.08333	7.28911	0.120266	2.46521	8.88855
-2	7.28852	0.119801	2.46656	8.88851
-1.91667	7.2894	0.12137	2.46792	8.88848
-1.83333	7.28847	0.121479	2.46928	8.88844
-1.75	7.28763	0.122669	2.47064	8.8884
-1.66667	7.28828	0.123458	2.47193	8.88837
-1.58333	7.28947	0.122212	2.473	8.88833
-1.5	7.29029	0.120771	2.47408	8.88829
-1.41667	7.28952	0.118899	2.47517	8.88825
-1.33333	7.28994	0.120892	2.47625	8.88822
-1.25	7.28958	0.120022	2.47735	8.88964
-1.16667	7.28994	0.120115	2.47845	8.88814
-1.08333	7.28967	0.120415	2.47955	8.88811
-1	7.28892	0.121286	2.48067	8.88807
-0.916667	7.28971	0.120567	2.48178	8.88803
-0.833333	7.28989	0.121367	2.4829	8.88799
-0.75	7.29014	0.121776	2.48403	8.88796
-0.666667	7.29097	0.12245	2.46778	8.92645
-0.583333	7.29169	0.121053	2.46916	8.88788
-0.5	7.2918	0.122328	2.47051	8.88784
-0.416667	7.29247	0.122454	2.47183	8.8878
-0.333333	7.29233	0.121952	2.47315	8.88776
-0.25	7.29267	0.122499	2.47447	8.88773
-0.166667	7.29332	0.122398	2.47579	9.04498
-0.0833333	7.29339	0.12194	2.47712	8.88765
0	7.29424	0.121057	2.47845	8.88761
0.0833333	9.64737	0.00870762	8.33618	10.2226
0.166667	9.56711	0.0112016	8.09051	10.1777
0.25	9.48782	0.0128874	8.0762	10.1411
0.333333	9.40515	0.0155933	7.54999	10.1069
0.416667	9.31317	0.01887	7.01824	10.0752
0.5	9.2132	0.021583	6.83404	10.0479
0.583333	9.11781	0.0216599	6.78119	10.0279
0.666667	9.03853	0.0201332	6.72971	10.0168
0.75	8.98265	0.0168817	6.70912	10.0116
0.833333	8.947	0.0138097	6.6078	10.0097
0.916667	8.92637	0.012861	6.71072	10.0096
1	8.91497	0.0128377	6.67557	10.0102
1.08333	8.90882	0.0132781	6.70244	10.0115
1.16667	8.90646	0.0134172	6.69533	10.0131
1.25	8.90528	0.0136642	6.69128	10.0149
1.33333	8.90577	0.0136794	6.68781	10.0167
1.41667	8.90669	0.0137768	6.68412	10.0185
1.5	8.90805	0.013811	6.67986	10.0205
1.58333	8.9096	0.0137347	6.67567	10.0224
1.66667	8.91141	0.0138759	6.66981	10.0244
1.75	8.91335	0.0138815	6.65245	10.0263
1.83333	8.91552	0.0139727	6.65883	10.0284
1.91667	8.91752	0.0140643	6.65009	10.0306
2	8.91955	0.014219	6.64805	10.0328
2.08333	8.92172	0.0141969	6.64262	10.035
2.16667	8.92371	0.0141942	6.6369	10.037
2.25	8.92589	0.0143135	6.63152	10.0394
2.33333	8.92785	0.0142722	6.62548	10.0416
2.41667	8.92987	0.0143928	6.62051	10.0438
2.5	8.93197	0.0145888	6.61466	10.046
2.58333	8.93394	0.0146305	6.6081	10.0482
2.66667	8.93577	0.0148488	6.60183	10.0504
2.75	8.93665	0.0150201	6.59462	10.0523
2.83333	8.93671	0.0150834	6.58691	10.0542
2.91667	8.93661	0.0151967	6.57819	10.056
3	8.93567	0.0158122	6.56814	10.058
3.08333	8.93447	0.0160419	6.55568	10.0599
3.16667	8.93372	0.0159604	6.54659	10.0622
3.25	8.93223	0.0163995	6.53567	10.064
3.33333	8.93063	0.016675	6.5269	10.0659
3.41667	8.92864	0.0167638	6.51748	10.0676
3.5	8.92681	0.0168901	6.50651	10.0694
3.58333	8.92559	0.0173125	6.49626	10.073
3.66667	8.92485	0.0170661	6.48469	10.0764
3.75	8.92281	0.0171762	6.47089	10.0789
3.83333	8.92074	0.0182906	6.44584	10.0815
3.91667	8.91814	0.0190764	6.43753	10.0834
4	8.9159	0.0198954	6.42277	10.0877
4.08333	8.913	0.0210826	6.4064	10.0913
4.16667	8.91066	0.0219498	6.39072	10.094
4.25	8.90748	0.0232522	6.36912	10.0968
4.33333	8.90417	0.0254781	6.34432	10.1003
4.41667	8.90049	0.0268024	6.31543	10.1037
4.5	8.89662	0.0277059	6.27962	10.1064
4.58333	8.89222	0.0282127	6.23643	10.1099
4.66667	8.88772	0.0287819	6.18781	10.1126
4.75	8.88301	0.0290099	6.09924	10.1164
4.83333	8.87833	0.0291953	6.10536	10.1205
4.91667	8.87351	0.0290827	6.06318	10.1243
5	8.86823	0.0289627	5.94129	10.1279
5.08333	8.86294	0.0277067	5.97396	10.1322
5.16667	8.85664	0.0276003	5.92601	10.1365
5.25	8.85103	0.026447	5.87306	10.1409
5.33333	8.84501	0.0258426	5.81218	10.1465
5.41667	8.83825	0.0255041	5.74146	10.1516
5.5	8.83166	0.024812	5.6592	10.1559
5.58333	8.82476	0.0237097	5.58802	10.1596
5.66667	8.8176	0.0228724	5.49435	10.1643
5.75	8.8101	0.0228082	5.40371	10.1691
5.83333	8.80134	0.0223347	5.31118	10.1725
5.91667	8.79327	0.0225667	5.23389	10.1765
6	8.78554	0.0222059	5.16249	10.1802
6.08333	8.77746	0.0219119	5.09656	10.185
6.16667	8.76895	0.0218598	5.02996	10.1891
6.25	8.75863	0.0222774	4.9603	10.1794
6.33333	8.74896	0.0229253	4.87858	10.1844
6.41667	8.73859	0.0245591	4.7828	10.1852
6.5	8.72832	0.0256553	4.68432	10.1925
6.58333	8.71876	0.0278987	4.60977	10.1835
6.66667	8.70807	0.0298959	4.51405	10.1886
6.75	8.69754	0.031932	4.41046	10.177
6.83333	8.68683	0.0349099	4.34702	10.1766
6.91667	8.67478	0.0379949	4.24542	10.1733
7	8.66252	0.0410055	4.17777	10.1712
7.08333	8.64893	0.0447154	4.06858	10.1765
7.16667	8.63495	0.0477089	4.01552	10.1799
7.25	8.61999	0.0497941	3.94908	10.1787
7.33333	8.60433	0.0515817	3.88829	10.1801
7.41667	8.58709	0.0531952	3.83906	10.1826
7.5	8.56948	0.0555952	3.79577	10.1843
7.58333	8.55216	0.0575264	3.75928	10.1754
7.66667	8.53313	0.0609353	3.725	10.1686
7.75	8.51384	0.0614275	3.69345	10.1616
7.83333	8.49278	0.0634508	3.66405	10.1607
7.91667	8.47099	0.0661358	3.63723	10.1605
8	8.44654	0.0687063	3.61159	10.1604
8.08333	8.42047	0.0710904	3.58704	10.1592
8.16667	8.3954	0.0737187	3.56272	10.1583
8.25	8.36597	0.0764657	3.53878	10.1576
8.33333	8.33604	0.0779404	3.51425	10.1592
8.41667	8.30426	0.082742	3.49086	10.1591
8.5	8.27136	0.084792	3.46699	10.1594
8.58333	8.23614	0.0880166	3.44344	10.1615
8.66667	8.19826	0.0922892	3.42087	10.1626
8.75	8.15351	0.0993841	3.39804	10.1629
8.83333	8.10865	0.104526	3.3768	10.1547
8.91667	8.05909	0.11309	3.35693	10.1484
9	8.00375	0.116646	3.33778	10.1464
9.08333	7.94731	0.121929	3.31931	10.1468
9.16667	7.88842	0.123958	3.30207	10.1446
9.25	7.8208	0.130484	3.2858	10.1456
9.33333	7.74386	0.136325	3.26977	10.1468
9.41667	7.66304	0.143395	3.25416	10.1453
9.5	7.58229	0.146989	3.2384	10.142
9.58333	7.49225	0.150707	3.22286	10.1346
9.66667	7.39437	0.153348	3.20587	10.1294
9.75	7.29824	0.160772	3.18926	10.1303
9.83333	7.1957	0.157358	3.1738	10.1185
9.91667	7.0934	0.161453	3.15879	10.1758
10	6.98828	0.149645	3.14349	10.1068
10.0833	6.8841	0.143448	3.12664	10.1011
10.1667	6.77959	0.136224	3.10872	10.094
10.25	6.67542	0.130784	3.09191	10.0882
10.3333	6.5763	0.118009	3.07637	10.0816
10.4167	6.47872	0.110033	3.0601	10.0809
10.5	6.38091	0.105488	3.04276	10.0718
10.5833	6.28424	0.10178	3.02626	10.0547
10.6667	6.18674	0.0975127	3.00803	10.0755
10.75	6.09349	0.0965635	2.99044	10.0326
10.8333	5.99855	0.0915196	2.97251	10.0186
10.9167	5.91242	0.0876724	2.95319	10.0038
11	5.81764	0.0860597	2.93513	9.98806
11.0833	5.73288	0.0818784	2.91809	9.97042
11.1667	5.63502	0.0857409	2.90184	10.001
11.25	5.54754	0.0885512	2.88614	9.93506
11.3333	5.44376	0.0880557	2.87025	9.91371
11.4167	5.35803	0.0844795	2.85382	9.89007
11.5	5.26007	0.0825527	2.83637	9.86724
11.5833	5.17647	0.0861755	2.81955	9.87099
11.6667	5.08753	0.0878696	2.80318	9.8849
11.75	5.00911	0.0959548	2.78706	9.87768
11.8333	4.92649	0.100272	2.77095	9.84872
11.9167	4.83983	0.10874	2.75468	9.81708
12	4.75668	0.113941	2.73789	9.87422
12.0833	4.67079	0.120002	2.72072	9.73818
12.1667	4.59449	0.131795	2.70367	9.68907
12.25	4.52329	0.139832	2.6867	9.63279
12.3333	4.46231	0.141739	2.66976	9.57054
12.4167	4.40766	0.144481	2.65298	9.48985
12.5	4.35502	0.149311	2.63635	9.41325
12.5833	4.30893	0.154602	2.6203	9.3257
12.6667	4.26724	0.158769	2.60477	9.22873
12.75	4.23322	0.159854	2.58965	9.14315
12.8333	4.20367	0.160227	2.57484	9.06283
12.9167	4.17811	0.164018	2.56031	8.99078
13	4.15404	0.16644	2.546	8.90521
13.0833	4.13064	0.169637	2.53191	8.80368
13.1667	4.10849	0.169559	2.51796	8.67604
13.25	4.08867	0.173854	2.50403	8.52739
13.3333	4.07085	0.176086	2.49018	8.40499
13.4167	4.05357	0.176051	2.47631	8.34464
13.5	4.03694	0.178321	2.4624	8.30074
13.5833	4.02323	0.179413	2.44842	8.28811
13.6667	4.00972	0.181268	2.43435	8.28572
13.75	3.99646	0.180886	2.42017	8.29297
13.8333	3.98374	0.182939	2.4059	8.50791
13.9167	3.97153	0.183438	2.39156	8.30659
14	3.95777	0.183025	2.37721	8.31378
14.0833	3.94756	0.181841	2.36287	8.32043
14.1667	3.93896	0.181888	2.3486	8.30952
14.25	3.92893	0.184871	2.33445	8.31764
14.3333	3.9206	0.186981	2.32041	8.32489
14.4167	3.91002	0.188522	2.30644	8.33295
14.5	3.89865	0.188723	2.29253	8.34018
14.5833	3.88843	0.19014	2.27865	8.34723
14.6667	3.87883	0.190293	2.26478	8.3541
14.75	3.87031	0.190883	2.25091	8.36123
14.8333	3.86122	0.19212	2.23701	8.36813
14.9167	3.85203	0.194111	2.22309	8.37476
15	3.84065	0.195281	2.20915	8.38122
15.0833	3.82967	0.195013	2.1952	8.38744
15.1667	3.81918	0.195798	2.18127	8.39342
15.25	3.80908	0.198224	2.16737	8.39945
15.3333	3.79856	0.198429	2.1535	8.40531
15.4167	3.78774	0.198355	2.13964	8.41105
15.5	3.77821	0.199997	2.12578	8.41646
15.5833	3.76857	0.200955	2.11193	8.42296
15.6667	3.75896	0.201568	2.09808	8.42938
15.75	3.74921	0.202793	2.08424	8.43543
15.8333	3.7383	0.203849	2.07038	8.44143
15.9167	3.72733	0.204783	2.05652	8.44722
16	3.71765	0.205095	2.04267	8.45306
16.0833	3.70695	0.206306	2.02883	8.4592
16.1667	3.69693	0.208225	2.01499	8.46526
16.25	3.68723	0.210368	2.00115	8.4713
16.3333	3.67669	0.211332	1.98731	8.47722
16.4167	3.66466	0.211771	1.97347	8.48303
16.5	3.65513	0.212749	1.95964	8.48861
16.5833	3.64416	0.213335	1.9458	8.4941
16.6667	3.63227	0.21557	1.93196	8.49951
16.75	3.62159	0.21713	1.91813	8.50486
16.8333	3.61114	0.218862	1.90429	8.51012
16.9167	3.5998	0.220227	1.89045	8.5153
17	3.58763	0.22028	1.87662	8.52039
17.0833	3.57715	0.221979	1.86278	8.52537
17.1667	3.56574	0.223056	1.84895	8.53023
17.25	3.55572	0.224995	1.83511	8.53496
17.3333	3.54481	0.225989	1.82128	8.53957
17.4167	3.53323	0.226609	1.80744	8.54412
17.5	3.52207	0.226968	1.79361	8.54854
17.5833	3.51184	0.228347	1.77977	8.5529
17.6667	3.50062	0.229947	1.76593	8.55712
17.75	3.48988	0.230745	1.7521	8.56126
17.8333	3.47818	0.231756	1.73826	8.56698
17.9167	3.46721	0.233153	1.72443	8.57221
18	3.45546	0.233333	1.71059	8.57679
18.0833	3.44396	0.234264	1.69676	8.58088
18.1667	3.43199	0.234738	1.68292	8.58448
18.25	3.42058	0.235194	1.66908	8.58646
18.3333	3.40985	0.236577	1.65525	8.58851
18.4167	3.39803	0.238143	1.64141	8.59038
18.5	3.38692	0.239183	1.62758	8.59224
18.5833	3.37557	0.239021	1.61374	8.59412
18.6667	3.364	0.238853	1.59991	8.59595
18.75	3.3531	0.239436	1.58607	8.59772
18.8333	3.34172	0.239594	1.57224	8.59943
18.9167	3.33084	0.239508	1.5584	8.6012
19	3.31888	0.241117	1.54457	8.60333
19.0833	3.30756	0.242275	1.53074	8.60626
19.1667	3.29541	0.243712	1.5169	8.60928
19.25	3.28417	0.244143	1.50307	8.61219
19.3333	3.27184	0.244937	1.48924	8.61509
19.4167	3.26043	0.245711	1.47541	8.61797
19.5	3.24937	0.2465	1.46157	8.62082
19.5833	3.23758	0.246946	1.44774	8.62364
19.6667	3.22582	0.248146	1.43391	8.62643
19.75	3.21458	0.248994	1.42008	8.62919
19.8333	3.20296	0.249543	1.40625	8.6319
19.9167	3.19154	0.250007	1.39242	8.63461
20	3.17936	0.250345	1.37859	8.63725
20.0833	3.16758	0.25103	1.36477	8.63985
20.1667	3.1554	0.253242	1.35094	8.64242
20.25	3.14381	0.254597	1.33711	8.64495
20.3333	3.13106	0.254456	1.32329	8.64742
20.4167	3.1194	0.255242	1.30947	8.64989
20.5	3.10705	0.255503	1.29564	8.65229
20.5833	3.09473	0.255919	1.28182	8.65467
20.6667	3.08266	0.256366	1.268	8.65698
20.75	3.07084	0.257061	1.25418	8.65925
20.8333	3.05887	0.257644	1.24036	8.66155
20.9167	3.04732	0.258395	1.22654	8.6637
21	3.03561	0.258684	1.21272	8.68256
21.0833	3.02337	0.259424	1.19891	8.69737
21.1667	3.01127	0.259831	1.18509	8.7059
21.25	2.99928	0.260085	1.17128	8.71238
21.3333	2.98735	0.259957	1.15747	8.71735
21.4167	2.97502	0.260205	1.14365	8.72155
21.5	2.96327	0.261001	1.12984	8.72532
21.5833	2.95038	0.262575	1.11602	8.72864
21.6667	2.93852	0.263254	1.10218	8.73159
21.75	2.92656	0.264513	1.08834	8.72699
21.8333	2.91422	0.265041	1.07451	8.73065
21.9167	2.90221	0.265719	1.06067	8.73384
22	2.89042	0.266493	1.04683	8.7367
22.0833	2.87756	0.26646	1.03299	8.73927
22.1667	2.86599	0.267306	1.01916	8.74166
22.25	2.85387	0.267656	1.00532	8.74377
22.3333	2.84137	0.268771	0.99149	8.69495
22.4167	2.82913	0.268893	0.977656	8.6965
22.5	2.81714	0.269383	0.963824	8.69796
22.5833	2.80511	0.270038	0.949992	8.69938
22.6667	2.79325	0.27083	0.936162	8.70076
22.75	2.78137	0.271244	0.922332	8.70203
22.8333	2.76862	0.272199	0.908503	8.7033
22.9167	2.75638	0.273119	0.894675	8.70452
23	2.74444	0.273546	0.880849	8.70569
23.0833	2.73216	0.274086	0.867023	8.70686
23.1667	2.72037	0.274876	0.853195	8.70808
23.25	2.70826	0.275526	0.83931	8.70914
23.3333	2.69613	0.276167	0.825425	8.71041
23.4167	2.68402	0.276829	0.81154	8.71149
23.5	2.67156	0.278267	0.797654	8.71251
23.5833	2.65946	0.278905	0.783769	8.71358
23.6667	2.64674	0.280154	0.769883	8.71462
23.75	2.63455	0.280525	0.755997	8.71559
23.8333	2.62257	0.281269	0.742111	8.71652
23.9167	2.6099	0.281842	0.728225	8.71737
24	2.59775	0.282614	0.714339	8.71819
24.0833	2.608	0.283219	0.714362	8.72228
24.1667	2.6132	0.283267	0.714385	8.72625
24.25	2.61703	0.283599	0.714408	8.73012
24.3333	2.61954	0.28398	0.714431	8.7339
24.4167	2.62124	0.284781	0.714454	8.7376
24.5	2.62232	0.285352	0.714477	8.74121
24.5833	2.62325	0.285701	0.714501	8.74481
24.6667	2.6239	0.286474	0.714524	8.74826
24.75	2.62423	0.286318	0.714547	8.75169
24.8333	2.62453	0.286127	0.71457	8.75508
24.9167	2.6251	0.28616	0.714593	8.7584
25	2.62613	0.286485	0.714616	8.76167
25.0833	2.62703	0.286605	0.714639	8.7649
25.1667	2.6279	0.286697	0.714662	8.76804
25.25	2.62886	0.286978	0.714685	8.77116
25.3333	2.62977	0.287235	0.714708	8.77419
25.4167	2.63051	0.287379	0.714731	8.77722
25.5	2.63145	0.287633	0.714754	8.78017
25.5833	2.63222	0.287779	0.714777	8.78307
25.6667	2.6333	0.288038	0.714801	8.78593
25.75	2.63423	0.288059	0.714824	8.78874
25.8333	2.63476	0.288111	0.714847	8.79152
25.9167	2.63544	0.28826	0.71487	8.79426
26	2.63577	0.288938	0.714893	8.79694
26.0833	2.63649	0.288894	0.714916	8.79961
26.1667	2.6372	0.288891	0.714939	8.80224
26.25	2.63781	0.288985	0.714962	8.80484
26.3333	2.6384	0.289066	0.714985	8.8074
26.4167	2.63897	0.289136	0.715008	8.80992
26.5	2.63954	0.289192	0.715031	8.81242
26.5833	2.6401	0.28925	0.715055	8.81487
26.6667	2.64065	0.289311	0.715078	8.81736
26.75	2.64069	0.289982	0.715101	8.81974
26.8333	2.64107	0.289933	0.715124	8.82214
26.9167	2.64104	0.290713	0.715147	8.82447
27	2.64157	0.290743	0.71517	8.82679
27.0833	2.64249	0.290075	0.715193	8.82908
27.1667	2.6431	0.290066	0.715216	8.84656
27.25	2.64365	0.290047	0.715239	8.85826
27.3333	2.64419	0.290066	0.715263	8.86617
27.4167	2.64487	0.289786	0.715286	8.87221
27.5	2.64549	0.289646	0.715309	8.87724
27.5833	2.64608	0.289595	0.715332	8.88151
27.6667	2.64646	0.289339	0.715355	8.88532
27.75	2.64686	0.289703	0.715378	8.88878
27.8333	2.64679	0.290816	0.715401	8.88887
27.9167	2.64702	0.290499	0.715424	8.89302
28	2.6475	0.290549	0.715447	8.89671
28.0833	2.64817	0.29077	0.715471	8.90004
28.1667	2.64866	0.290831	0.715494	8.90299
28.25	2.64936	0.290979	0.715517	8.906
28.3333	2.65005	0.291126	0.71554	8.90872
28.4167	2.65058	0.291861	0.715563	8.86234
28.5	2.65086	0.291723	0.715586	8.86423
28.5833	2.65132	0.291798	0.715609	8.86608
28.6667	2.65195	0.291612	0.715632	8.86797
28.75	2.65248	0.291379	0.715656	8.87956
28.8333	2.65302	0.291415	0.715679	8.8931
28.9167	2.65382	0.291933	0.715702	8.90123
29	2.65465	0.29134	0.715725	8.90721
29.0833	2.65491	0.291355	0.715749	8.91202
29.1667	2.65524	0.291222	0.715772	8.91603
29.25	2.65588	0.290893	0.715796	8.91959
29.3333	2.65668	0.290676	0.715819	8.92289
29.4167	2.65751	0.29085	0.715843	8.92552
29.5	2.65795	0.290355	0.715866	8.92806
29.5833	2.65849	0.290213	0.71589	8.93056
29.6667	2.65956	0.290131	0.715913	8.93277
29.75	2.65968	0.290538	0.715937	8.93039
29.8333	2.66034	0.290653	0.71596	8.93293
29.9167	2.66066	0.290566	0.715984	8.9351
30	2.66101	0.290927	0.716007	8.93723
30.0833	2.66177	0.290546	0.716031	8.93926
30.1667	2.66253	0.290513	0.716055	8.9412
30.25	2.66285	0.291022	0.716078	8.9431
30.3333	2.66353	0.291561	0.716102	8.94492
30.4167	2.66419	0.291809	0.716125	8.94668
30.5	2.66483	0.292368	0.716149	8.94839
30.5833	2.6653	0.292337	0.716173	8.95015
30.6667	2.66615	0.292274	0.716196	8.95173
30.75	2.66664	0.29222	0.71622	8.95328
30.8333	2.6674	0.292293	0.716243	8.95481
30.9167	2.66774	0.291749	0.716267	8.95638
31	2.66833	0.291707	0.716291	8.95788
31.0833	2.66886	0.291644	0.716314	8.9594
31.1667	2.66928	0.29169	0.716338	8.96087
31.25	2.66977	0.291556	0.716361	8.96226
31.3333	2.6701	0.291511	0.716385	8.96369
31.4167	2.6712	0.290623	0.716409	8.96512
31.5	2.67206	0.290429	0.716432	8.96643
31.5833	2.67212	0.290564	0.716456	8.9678
31.6667	2.67297	0.289926	0.716479	8.96915
31.75	2.6739	0.2895	0.716503	8.97047
31.8333	2.67424	0.289314	0.716526	8.97179
31.9167	2.67495	0.289137	0.71655	8.97314
32	2.67568	0.288839	0.716574	8.97438
32.0833	2.67637	0.288951	0.716597	8.97566
32.1667	2.67609	0.290185	0.716621	8.97691
32.25	2.6764	0.290571	0.716645	8.97817
32.3333	2.67697	0.290589	0.716668	8.9794
32.4167	2.67751	0.290825	0.716692	8.98064
32.5	2.67836	0.291575	0.716715	8.98186
32.5833	2.67887	0.291582	0.716739	8.98305
32.6667	2.68013	0.291614	0.716763	8.98426
32.75	2.68014	0.290867	0.716786	8.98545
32.8333	2.68083	0.290808	0.71681	8.9484
32.9167	2.68113	0.290902	0.716833	8.91619
33	2.68133	0.291378	0.716857	8.89682
33.0833	2.68195	0.291262	0.716881	8.88304
33.1667	2.68251	0.291089	0.716904	8.87245
33.25	2.68281	0.291281	0.716928	8.86389
33.3333	2.68329	0.291654	0.716951	8.85675
33.4167	2.68376	0.291802	0.716975	8.85068
33.5	2.68458	0.291778	0.716999	8.84541
33.5833	2.68563	0.29116	0.717022	8.84078
33.6667	2.68535	0.291368	0.717046	8.83667
33.75	2.68585	0.290814	0.717069	9.00753
33.8333	2.68615	0.291449	0.717093	8.99918
33.9167	2.68721	0.290828	0.717117	9.00025
34	2.68807	0.290794	0.717141	9.00129
34.0833	2.68837	0.290445	0.717165	9.00237
34.1667	2.68842	0.290896	0.717189	9.00343
34.25	2.68867	0.290209	0.717212	9.00444
34.3333	2.68842	0.290559	0.717236	9.00565
34.4167	2.68893	0.290027	0.71726	9.0069
34.5	2.68936	0.290526	0.717284	9.00821
34.5833	2.69004	0.290032	0.717308	9.00944
34.6667	2.69081	0.28973	0.717332	9.01066
34.75	2.69144	0.288994	0.717356	9.0119
34.8333	2.69205	0.289314	0.71738	9.01314
34.9167	2.69233	0.288925	0.717404	9.01441
35	2.69295	0.288409	0.717428	9.01556
35.0833	2.69292	0.289582	0.717452	9.01675
35.1667	2.69371	0.288836	0.717476	9.01794
35.25	2.69469	0.288579	0.717499	9.01915
35.3333	2.69547	0.287719	0.717523	9.02029
35.4167	2.69686	0.287737	0.717547	9.02145
35.5	2.69745	0.287724	0.717571	9.02253
35.5833	2.69765	0.287632	0.717595	9.02377
35.6667	2.69839	0.287415	0.717619	9.02488
35.75	2.69853	0.288044	0.717643	9.02599
35.8333	2.69966	0.288213	0.717667	9.02713
35.9167	2.70033	0.288245	0.717691	9.02826
36	2.70093	0.287919	0.717715	9.02934
36.0833	2.70132	0.287683	0.717739	9.03045
36.1667	2.7013	0.28896	0.717763	9.03153
36.25	2.70084	0.289012	0.717786	9.03257
36.3333	2.70076	0.289577	0.71781	9.03359
36.4167	2.70128	0.289083	0.717834	9.03465
36.5	2.70185	0.289485	0.717858	9.0358
36.5833	2.70272	0.289876	0.717882	9.03689
36.6667	2.70323	0.289267	0.717906	9.03792
36.75	2.70314	0.29029	0.71793	9.03896
36.8333	2.70322	0.290521	0.717954	9.03997
36.9167	2.70337	0.290402	0.717978	9.04102
37	2.70352	0.290425	0.718002	9.04201
37.0833	2.70397	0.289347	0.718026	9.04302
37.1667	2.70423	0.289174	0.71805	9.04402
37.25	2.70448	0.288823	0.718074	9.04507
37.3333	2.70427	0.290365	0.718098	9.04598
37.4167	2.70398	0.291971	0.718121	9.04695
37.5	2.70415	0.291836	0.718145	9.04793
37.5833	2.70442	0.291326	0.718169	9.0489
37.6667	2.70436	0.291441	0.718193	9.04982
37.75	2.70478	0.291115	0.718217	9.05086
37.8333	2.70531	0.29078	0.718241	9.05176
37.9167	2.70542	0.291351	0.718265	9.05277
38	2.70609	0.290869	0.718289	9.05366
38.0833	2.70634	0.291013	0.718313	9.05457
38.1667	2.70703	0.291077	0.718337	9.05551
38.25	2.70764	0.290457	0.718361	9.05644
38.3333	2.70798	0.290295	0.718385	9.05733
38.4167	2.70842	0.290221	0.718409	9.05824
38.5	2.70909	0.29025	0.718433	9.05912
38.5833	2.7093	0.290036	0.718457	9.06
38.6667	2.70955	0.289856	0.718481	9.06087
38.75	2.70983	0.29033	0.718504	9.06187
38.8333	2.71042	0.290178	0.718528	9.06263
38.9167	2.71046	0.291136	0.718552	9.06353
39	2.71106	0.291206	0.718576	9.06438
39.0833	2.7117	0.29131	0.7186	9.06528
39.1667	2.71165	0.291844	0.718624	9.06611
39.25	2.71181	0.291703	0.718648	9.06695
39.3333	2.71223	0.291693	0.718672	9.06774
39.4167	2.71272	0.291743	0.718696	9.06865
39.5	2.71307	0.291706	0.71872	9.07626
39.5833	2.71322	0.291556	0.718744	9.01533
39.6667	2.71371	0.291599	0.718768	8.988
39.75	2.71417	0.291602	0.718792	8.97032
39.8333	2.71404	0.29128	0.718816	8.95732
39.9167	2.71448	0.291221	0.71884	8.94709
40	2.715	0.291185	0.718864	8.93869
40.0833	2.71581	0.291302	0.718888	8.93161
40.1667	2.71597	0.291109	0.718912	8.92549
40.25	2.71689	0.291319	0.718936	8.92014
40.3333	2.71674	0.290744	0.71896	8.91539
40.4167	2.71751	0.290888	0.718983	8.91113
40.5	2.7179	0.290885	0.719007	8.90728
40.5833	2.71835	0.290893	0.719031	8.90378
40.6667	2.71885	0.290927	0.719055	8.90057
40.75	2.71946	0.291024	0.719079	8.89762
40.8333	2.7197	0.290859	0.719103	8.89487
40.9167	2.72015	0.290821	0.719127	8.89234
41	2.72063	0.290779	0.719151	8.88998
41.0833	2.72112	0.290725	0.719175	8.88778
41.1667	2.72168	0.290724	0.719199	8.88572
41.25	2.72183	0.29137	0.719223	8.88376
41.3333	2.72243	0.291442	0.719247	8.88195
41.4167	2.72256	0.291282	0.719271	8.88022
41.5	2.72273	0.291659	0.719295	8.8786
41.5833	2.72289	0.291521	0.719319	8.87707
41.6667	2.72338	0.291505	0.719343	8.87559
41.75	2.72358	0.291319	0.719367	8.87421
41.8333	2.7241	0.291282	0.719391	8.87289
41.9167	2.72461	0.291204	0.719415	8.87163
42	2.72511	0.291051	0.719439	8.87044
42.0833	2.72536	0.2907	0.719463	8.86929
42.1667	2.72584	0.29063	0.719487	8.86821
42.25	2.72632	0.290563	0.719511	8.86718
42.3333	2.72688	0.290505	0.719535	8.86618
42.4167	2.72743	0.290362	0.719559	8.86521
42.5	2.72766	0.290857	0.719583	8.8643
42.5833	2.7282	0.290686	0.719607	8.86343
42.6667	2.72865	0.29064	0.719631	8.86258
42.75	2.72879	0.291036	0.719654	8.86178
42.8333	2.72922	0.290985	0.719678	8.86101
42.9167	2.72963	0.290981	0.719702	8.86025
43	2.73006	0.290988	0.719726	8.85953
43.0833	2.73053	0.291741	0.71975	8.85884
43.1667	2.73071	0.291631	0.719774	8.85817
43.25	2.73121	0.2917	0.719798	8.85752
43.3333	2.7312	0.291491	0.719822	8.85691
43.4167	2.73165	0.29153	0.719846	8.85632
43.5	2.73184	0.291388	0.71987	8.85574
43.5833	2.73196	0.291783	0.719894	8.85519
43.6667	2.73176	0.291405	0.719918	8.85464
43.75	2.73175	0.291761	0.719942	8.85412
43.8333	2.73216	0.29175	0.719966	8.85362
43.9167	2.73259	0.291738	0.71999	8.85314
44	2.73302	0.291726	0.720014	8.85267
44.0833	2.73345	0.291717	0.720038	8.85222
44.1667	2.73388	0.291707	0.720062	8.85179
44.25	2.73431	0.291698	0.720086	8.85137
44.3333	2.73493	0.291862	0.72011	8.85096
44.4167	2.73539	0.291861	0.720134	8.85056
44.5	2.73586	0.291854	0.720158	8.85016
44.5833	2.73652	0.291566	0.720182	8.84979
44.6667	2.73704	0.291521	0.720206	8.84944
44.75	2.73752	0.291553	0.72023	8.84911
44.8333	2.738	0.291603	0.720254	8.84879
44.9167	2.7379	0.292194	0.720278	8.84849
45	2.73839	0.292249	0.720302	8.84819
45.0833	2.73888	0.292298	0.720326	8.84788
45.1667	2.73937	0.292351	0.72035	8.8476
45.25	2.73988	0.292412	0.720374	8.84734
45.3333	2.74035	0.292437	0.720398	8.84708
45.4167	2.741	0.292546	0.720422	8.84682
45.5	2.74149	0.292555	0.720446	8.84658
45.5833	2.74198	0.292537	0.72047	8.84634
45.6667	2.74248	0.292471	0.720494	8.8461
45.75	2.74318	0.291982	0.720518	8.84586
45.8333	2.74349	0.292446	0.720542	8.84564
45.9167	2.7437	0.293066	0.720566	8.84544
46	2.74415	0.293096	0.72059	8.84525
46.0833	2.7446	0.293129	0.720614	8.84503
46.1667	2.74506	0.293153	0.720638	8.84484
46.25	2.74551	0.29317	0.720662	8.84465
46.3333	2.74598	0.293186	0.720686	8.84448
46.4167	2.74667	0.292801	0.72071	8.84432
46.5	2.74724	0.292859	0.720734	8.84414
46.5833	2.74782	0.292926	0.720758	8.84397
46.6667	2.74832	0.292936	0.720782	8.84382
46.75	2.74847	0.292766	0.720806	8.84367
46.8333	2.74905	0.292846	0.72083	8.84353
46.9167	2.74963	0.292692	0.720854	8.8434
47	2.75036	0.292254	0.720878	8.84327
47.0833	2.75032	0.292361	0.720902	8.84314
47.1667	2.75053	0.292662	0.720926	8.84302
47.25	2.75066	0.292445	0.72095	8.8429
47.3333	2.75109	0.292389	0.720974	8.8428
47.4167	2.75153	0.292324	0.720998	8.84269
47.5	2.75175	0.292716	0.721022	8.8426
47.5833	2.75217	0.292671	0.721046	8.84249
47.6667	2.75236	0.292957	0.72107	8.8424
47.75	2.75296	0.292652	0.721094	8.84229
47.8333	2.75323	0.292131	0.721118	8.8422
47.9167	2.75303	0.293045	0.721143	8.84211
48	2.75352	0.292905	0.721167	8.84202

## Sheet: Figure 5 (d)
time [hr]	average FN as HONO[ng.m-2.s-1]	1 s.t.d. FN as HONO[ng.m-2.s-1]	average FN as NH3 [ng.m-2.s-1]	1 s.t.d. FN as NH3 [ng.m-2.s-1]
-95.9167	0.851635	0.210981	112.667	44.8167
-95.8333	0.0379224	0.0380674	96.7561	46.2752
-95.75	0.250574	0.11245	59.5386	28.9509
-95.6667	0.446705	0.179862	27.2976	14.7145
-95.5833	0.73357	0.249473	9.28158	6.51109
-95.5	0.880825	0.27375	1.11013	2.64645
-95.4167	0.979909	0.220078	-1.94451	1.15986
-95.3333	1.28997	0.241413	-3.01343	0.701135
-95.25	1.3302	0.218195	-3.36128	0.594489
-95.1667	1.64904	0.30576	-3.80127	0.562773
-95.0833	1.90124	0.558736	-4.67729	0.578252
-95	2.41075	0.671646	-5.49671	0.518185
-94.9167	3.0602	0.701538	-5.84737	0.460818
-94.8333	3.23124	0.8564	-5.86951	0.437641
-94.75	3.48755	0.930016	-5.78088	0.390847
-94.6667	3.85906	1.20337	-5.60394	0.430913
-94.5833	4.09822	1.23215	-5.42841	0.442321
-94.5	4.20705	1.04005	-5.25618	0.415157
-94.4167	4.59062	1.18588	-5.00433	0.501259
-94.3333	4.86404	1.35007	-4.54857	0.607845
-94.25	5.10942	1.34848	-3.97581	0.663849
-94.1667	5.43476	1.36386	-3.52683	0.659578
-94.0833	5.69972	1.36594	-3.19779	0.635826
-94	6.07334	1.37585	-3.04279	0.606049
-93.9167	6.78696	1.41704	-2.97324	0.592454
-93.8333	7.58982	1.39418	-2.85709	0.595933
-93.75	8.16835	1.36022	-2.67509	0.649364
-93.6667	8.57958	1.35231	-1.89452	0.656478
-93.5833	9.01806	1.40624	-0.237142	0.814173
-93.5	9.31286	1.54165	1.20719	0.972226
-93.4167	9.59868	1.60831	1.76733	1.1673
-93.3333	9.85867	1.73778	1.69231	1.21871
-93.25	10.1141	1.67177	1.38386	1.15219
-93.1667	10.6566	1.38962	1.02616	1.05861
-93.0833	11.3066	1.29018	0.690744	0.914985
-93	11.9166	1.5287	0.480581	0.977415
-92.9167	12.3452	1.34701	0.342406	0.976347
-92.8333	12.6963	1.20543	0.246002	0.936788
-92.75	13.0679	1.24215	0.189854	0.929861
-92.6667	13.2963	1.33405	0.175729	0.923303
-92.5833	13.4671	1.59961	0.150886	0.91725
-92.5	13.3961	1.73802	0.145328	0.934564
-92.4167	13.6806	1.73289	0.157451	0.929082
-92.3333	14.0677	1.73556	0.164811	0.942225
-92.25	14.2991	1.88454	0.173523	0.947832
-92.1667	14.4993	1.88082	0.18611	0.946898
-92.0833	14.7155	1.88947	0.202232	0.948053
-92	14.757	2.01301	0.180491	0.957124
-91.9167	14.9916	1.98799	0.180887	0.960139
-91.8333	15.251	2.01662	0.185797	0.95973
-91.75	15.4733	2.04616	0.188577	0.95951
-91.6667	15.6362	1.99756	0.193868	0.960387
-91.5833	15.7118	2.03858	0.194496	0.958374
-91.5	15.7487	2.04981	0.199391	0.95872
-91.4167	15.9232	1.94002	0.20164	0.957433
-91.3333	15.9254	2.03992	0.261241	0.972714
-91.25	16.072	2.13322	0.261002	0.970874
-91.1667	16.0651	2.13804	0.219187	0.958538
-91.0833	16.0572	2.12738	0.229927	0.963507
-91	16.0771	2.07134	0.234488	0.966983
-90.9167	16.131	2.18012	0.233472	0.969859
-90.8333	15.9998	2.04319	0.229512	0.968332
-90.75	15.9248	2.05192	0.236052	0.97215
-90.6667	15.9368	2.05693	0.238578	0.975379
-90.5833	15.8821	2.06404	0.246267	0.979518
-90.5	15.8989	1.92036	0.246621	0.976953
-90.4167	15.89	1.90953	0.253373	0.976162
-90.3333	16.0775	1.97366	0.67875	1.65123
-90.25	16.1749	1.99509	0.263221	0.980339
-90.1667	16.176	2.00978	0.269897	0.982594
-90.0833	16.1933	1.97883	0.272329	0.98097
-90	16.1927	1.97977	0.274034	0.981419
-89.9167	16.3292	2.01631	0.713969	1.67949
-89.8333	16.4169	2.08991	0.284278	0.981548
-89.75	16.4422	2.08695	0.295188	0.974952
-89.6667	16.4392	2.14307	0.303195	0.980512
-89.5833	16.4763	2.07552	0.310921	0.978562
-89.5	16.4758	2.17971	0.324323	0.982659
-89.4167	16.58	2.15547	0.338429	0.987629
-89.3333	16.7092	2.19837	0.342602	0.989951
-89.25	16.7059	2.19657	0.342189	0.998546
-89.1667	16.8435	2.19657	2.01517	5.12946
-89.0833	16.8653	2.18688	0.33532	0.989508
-89	16.6976	2.16756	0.398687	1.00132
-88.9167	16.8638	2.19493	0.411438	0.996684
-88.8333	16.7678	2.14718	0.364508	0.985599
-88.75	16.742	2.13075	0.387983	0.994476
-88.6667	16.7337	2.12494	0.398469	1.01301
-88.5833	16.8376	1.9904	0.371372	0.991582
-88.5	16.8064	1.97461	0.373528	0.99094
-88.4167	16.8333	2.10467	0.377142	0.968424
-88.3333	16.7865	2.09987	0.41386	0.889307
-88.25	16.7817	2.0941	0.379015	0.961536
-88.1667	16.7885	2.08496	0.383471	0.964008
-88.0833	16.8427	2.07271	0.394304	0.97245
-88	16.9575	1.97082	0.397295	0.966209
-87.9167	16.9796	2.10452	0.427154	0.953458
-87.8333	16.9077	2.04954	0.401525	0.961099
-87.75	16.9023	1.99473	0.400913	0.964478
-87.6667	16.8981	1.95635	0.40251	0.966864
-87.5833	16.9328	1.8566	0.407055	0.967393
-87.5	16.9105	1.94478	0.413526	0.960824
-87.4167	16.9298	1.99074	0.41783	0.964464
-87.3333	16.9135	1.9883	0.41643	0.973814
-87.25	17.0025	1.93181	0.425153	0.977396
-87.1667	16.942	1.99414	0.449747	1.00287
-87.0833	16.9127	1.98888	0.426264	0.983849
-87	16.8287	1.92697	0.434331	0.988506
-86.9167	16.8463	1.93807	0.46524	1.02021
-86.8333	16.8663	1.92803	0.459515	1.01557
-86.75	16.7967	1.90749	0.420592	0.976385
-86.6667	16.7707	1.90223	0.421445	0.977713
-86.5833	16.7269	1.89431	0.425644	0.981269
-86.5	16.727	1.9213	0.427146	0.985973
-86.4167	16.7453	1.96077	0.436443	0.986238
-86.3333	16.7315	1.89968	0.48032	1.06
-86.25	16.6724	1.8918	0.42331	0.97068
-86.1667	16.656	1.89231	2.10878	4.86884
-86.0833	16.6745	1.82522	0.42639	0.996089
-86	16.6734	1.89613	0.447476	0.968126
-85.9167	16.6586	1.92868	0.439138	0.999381
-85.8333	16.6791	1.97379	0.450455	1.00491
-85.75	16.6951	1.97637	0.44357	1.00355
-85.6667	16.7963	2.02326	0.45236	1.01357
-85.5833	16.9096	1.83258	0.449187	1.00971
-85.5	16.8007	1.97054	0.453964	1.01237
-85.4167	16.8837	2.05043	0.446622	1.01049
-85.3333	16.8303	2.03865	0.461847	1.0188
-85.25	16.7678	1.97771	0.504566	1.01479
-85.1667	16.736	1.88583	0.462252	1.02132
-85.0833	16.6703	1.94157	0.502978	0.964641
-85	16.7191	1.95197	0.459938	0.957538
-84.9167	16.6223	1.88585	0.479458	1.02568
-84.8333	16.5305	1.90007	0.444638	1.00099
-84.75	16.4537	1.9098	0.493837	1.04912
-84.6667	16.4785	1.86202	0.528348	1.0935
-84.5833	16.4033	1.85371	0.521465	1.09801
-84.5	16.4492	1.90074	1.37908	1.93624
-84.4167	16.5258	1.89534	1.59287	2.09514
-84.3333	16.4489	1.83555	0.76122	1.1676
-84.25	16.4614	1.82863	0.924011	1.30464
-84.1667	16.4909	1.80607	1.24264	1.54217
-84.0833	16.5238	1.76912	1.74518	1.92914
-84	16.4968	1.73237	1.61522	1.7709
-83.9167	16.482	1.73124	0.0442655	0.809165
-83.8333	16.6236	1.76819	0.0492648	0.797824
-83.75	16.6615	1.72058	0.0508338	0.783099
-83.6667	16.779	1.49676	0.0473654	0.785458
-83.5833	16.7019	1.67372	0.0443881	0.786568
-83.5	16.6917	1.86929	0.0504225	0.777005
-83.4167	16.708	1.89165	0.0548801	0.77457
-83.3333	16.8346	1.88566	0.0581019	0.774763
-83.25	16.781	1.86564	0.0553095	0.775402
-83.1667	16.6849	1.87988	0.0578447	0.776269
-83.0833	16.6684	1.87854	0.0815597	0.773925
-83	16.6807	1.87775	0.067857	0.767713
-82.9167	16.676	1.87613	0.0746023	0.745634
-82.8333	16.6889	1.80516	0.07066	0.741342
-82.75	16.7435	1.76483	0.0733349	0.744189
-82.6667	16.6753	1.77469	0.0747961	0.74754
-82.5833	16.7126	1.72438	0.0762066	0.750945
-82.5	16.6848	1.7287	0.0915568	0.720218
-82.4167	16.6914	1.68057	0.0946134	0.722091
-82.3333	16.744	1.65503	0.0698942	0.747156
-82.25	16.7427	1.66105	0.0753625	0.727463
-82.1667	16.6758	1.64691	0.075124	0.727881
-82.0833	16.7007	1.67714	0.0622605	0.747968
-82	16.6784	1.70197	0.0634916	0.748502
-81.9167	16.6715	1.71668	0.0632997	0.749546
-81.8333	16.7398	1.73772	0.0538737	0.746678
-81.75	16.7136	1.68362	0.0490262	0.744928
-81.6667	16.6831	1.75252	0.0577443	0.750785
-81.5833	16.6666	1.75568	0.0628299	0.757505
-81.5	16.6706	1.78756	0.0621404	0.755565
-81.4167	16.6299	1.72714	0.0619927	0.74257
-81.3333	16.6905	1.74675	0.0621024	0.739512
-81.25	16.7272	1.73218	0.0622479	0.739065
-81.1667	16.6382	1.66862	0.0617712	0.746961
-81.0833	16.6782	1.76017	0.0625248	0.748371
-81	16.7672	1.63163	0.0583209	0.748818
-80.9167	16.6968	1.64011	0.0546299	0.749458
-80.8333	16.6816	1.66942	0.0549538	0.749446
-80.75	16.7114	1.69227	0.0492662	0.749424
-80.6667	16.6696	1.67411	0.0448924	0.749767
-80.5833	16.6485	1.66978	0.046221	0.749945
-80.5	16.6302	1.66774	0.0466821	0.749982
-80.4167	16.6906	1.68435	0.0378128	0.747936
-80.3333	16.6931	1.67374	0.0327972	0.742046
-80.25	16.6506	1.59192	0.0267236	0.750507
-80.1667	16.6123	1.64013	0.0268082	0.748944
-80.0833	16.6362	1.65774	0.0241511	0.746826
-80	16.5959	1.65924	0.019169	0.746779
-79.9167	16.5895	1.66838	0.0162975	0.748717
-79.8333	16.5747	1.66674	0.0152481	0.748149
-79.75	16.5599	1.66507	0.0148779	0.747743
-79.6667	16.5454	1.6639	0.020055	0.7464
-79.5833	16.5329	1.6643	0.0199912	0.74633
-79.5	16.5483	1.68766	0.0252782	0.747601
-79.4167	16.5396	1.69298	0.0227723	0.747122
-79.3333	16.5245	1.69312	0.0285269	0.747824
-79.25	16.5096	1.69124	0.030219	0.748879
-79.1667	16.5179	1.66938	0.0258721	0.749118
-79.0833	16.4845	1.68371	0.0243601	0.749268
-79	16.4993	1.69987	0.0229445	0.748695
-78.9167	16.4901	1.70158	0.0203509	0.747442
-78.8333	16.4412	1.68168	0.0153836	0.758908
-78.75	16.4273	1.6794	0.014346	0.760754
-78.6667	16.4183	1.66998	0.013213	0.762587
-78.5833	16.5208	1.66856	0.0177771	0.765213
-78.5	16.4916	1.65224	0.0214463	0.76807
-78.4167	16.5469	1.65627	0.0202631	0.769768
-78.3333	16.5202	1.59222	0.0318574	0.769371
-78.25	16.5004	1.58717	0.016277	0.771832
-78.1667	16.4852	1.58598	0.00705253	0.767359
-78.0833	16.4765	1.58797	0.00451456	0.766012
-78	16.4806	1.58164	0.00409823	0.765593
-77.9167	16.4866	1.61869	0.00331978	0.765424
-77.8333	16.4845	1.58411	-0.000305476	0.763996
-77.75	16.4264	1.58039	-0.00366248	0.763966
-77.6667	16.4083	1.57974	-0.00596691	0.763961
-77.5833	16.3912	1.5787	-0.00798722	0.76387
-77.5	16.3749	1.57842	-0.00996946	0.763793
-77.4167	16.3598	1.57734	-0.00868424	0.756894
-77.3333	16.3447	1.57627	0.00481123	0.751678
-77.25	16.3282	1.57487	-0.00991517	0.75017
-77.1667	16.3444	1.60573	-0.0124135	0.748987
-77.0833	16.3083	1.58414	-0.0137983	0.748525
-77	16.2831	1.57411	-0.0159445	0.746641
-76.9167	16.2669	1.57236	-0.020366	0.730636
-76.8333	16.2532	1.56983	-0.0222909	0.731006
-76.75	16.2376	1.56903	-0.021957	0.730541
-76.6667	16.2675	1.6192	-0.0321233	0.731423
-76.5833	16.2779	1.4985	-0.0444944	0.741264
-76.5	16.1974	1.55942	-0.0501202	0.741229
-76.4167	16.1827	1.55986	-0.0513669	0.742132
-76.3333	16.1927	1.58304	-0.0510589	0.744367
-76.25	16.1549	1.55863	-0.0559757	0.738758
-76.1667	16.14	1.55682	-0.0547795	0.73974
-76.0833	16.1562	1.50008	-0.0638934	0.735466
-76	16.1148	1.54004	-0.0633543	0.735405
-75.9167	16.0917	1.54608	-0.0536364	0.737897
-75.8333	16.0685	1.53681	-0.0481289	0.74249
-75.75	16.0437	1.53988	-0.0300166	0.744065
-75.6667	16.0619	1.47146	-0.0202867	0.739138
-75.5833	15.9865	1.48133	-0.0034267	0.729131
-75.5	15.9682	1.47745	0.0166278	0.717119
-75.4167	15.9905	1.50688	0.0378635	0.725478
-75.3333	15.9926	1.52327	0.0546026	0.727222
-75.25	15.9703	1.44385	0.0731488	0.732161
-75.1667	16.0401	1.4926	0.086218	0.741386
-75.0833	16.0333	1.50452	0.115339	0.741391
-75	16.0785	1.55091	0.163839	0.730363
-74.9167	16.1121	1.60445	0.214969	0.744614
-74.8333	16.1001	1.57525	0.297571	0.769904
-74.75	16.1011	1.57661	0.387058	0.747023
-74.6667	16.128	1.51663	0.432854	0.766742
-74.5833	16.309	1.31382	0.508984	0.760282
-74.5	16.3963	1.30764	0.593158	0.730547
-74.4167	16.3121	1.51469	0.663401	0.711084
-74.3333	16.4099	1.644	0.693237	0.674893
-74.25	16.5218	1.69585	0.725798	0.654964
-74.1667	16.4775	1.67064	0.7693	0.655301
-74.0833	16.5123	1.66042	0.798803	0.688129
-74	16.4433	1.54878	0.837967	0.720858
-73.9167	16.4354	1.4886	0.874026	0.716848
-73.8333	16.6525	1.45028	0.891256	0.708905
-73.75	16.7904	1.46519	0.886741	0.751194
-73.6667	17.0478	1.42763	0.900962	0.74393
-73.5833	17.3787	1.33387	0.922885	0.727805
-73.5	17.6295	1.45704	0.957328	0.734345
-73.4167	17.8702	1.54301	0.982351	0.731324
-73.3333	18.151	1.58604	1.00833	0.738656
-73.25	18.0639	1.5513	1.01764	0.727078
-73.1667	18.246	1.33182	1.01266	0.726419
-73.0833	18.4186	1.3468	1.03048	0.734641
-73	18.7024	1.16192	1.04804	0.761507
-72.9167	18.8142	1.19411	1.04255	0.792346
-72.8333	18.9841	1.34907	1.05715	0.803814
-72.75	19.0215	1.37757	1.08615	0.827201
-72.6667	19.2252	1.46756	1.10836	0.843218
-72.5833	19.3268	1.47375	1.12256	0.845703
-72.5	19.4953	1.62928	1.12849	0.814099
-72.4167	20.0797	1.85334	1.14133	0.846716
-72.3333	20.1355	1.79268	1.13506	0.869746
-72.25	20.2349	1.72535	1.11752	0.869416
-72.1667	20.4947	1.88788	1.10591	0.844788
-72.0833	20.898	2.34879	1.10838	0.850378
-72	20.9383	2.36077	1.11602	0.861332
-71.9167	20.6464	2.19772	1.22478	0.86179
-71.8333	17.4327	2.78656	1.52234	0.816332
-71.75	16.4914	3.05058	1.7835	0.824008
-71.6667	16.44	2.63961	2.01422	0.858918
-71.5833	15.3917	2.07286	2.12012	0.870274
-71.5	16.1093	3.1483	2.20093	0.876467
-71.4167	16.9893	2.51845	2.25929	0.88725
-71.3333	17.3573	2.87377	2.31277	0.896115
-71.25	17.0006	2.27128	2.33823	0.912414
-71.1667	17.8043	2.54404	2.38545	0.967474
-71.0833	18.1156	2.28511	2.58243	0.99401
-71	19.0152	2.7373	2.72396	0.957596
-70.9167	20.3893	2.97613	2.85781	0.905909
-70.8333	22.0519	3.28841	2.92024	0.931953
-70.75	22.9412	3.20094	3.0242	0.957176
-70.6667	24.3336	2.68428	3.09204	0.927902
-70.5833	25.0932	3.18533	3.11151	0.917749
-70.5	25.3855	3.40462	3.10419	0.931732
-70.4167	24.6824	3.4873	3.06842	0.984013
-70.3333	25.5179	3.68761	3.02544	0.982944
-70.25	25.5502	2.84234	2.97262	0.98912
-70.1667	25.9477	3.39277	2.94156	1.00583
-70.0833	26.2275	2.9995	2.90608	1.00092
-70	26.8345	3.9608	2.91435	1.02115
-69.9167	26.9382	2.86532	2.90392	1.01877
-69.8333	27.6161	3.68766	2.91365	1.02256
-69.75	28.4407	3.00177	2.87999	1.00803
-69.6667	28.1238	2.30578	2.89713	1.0123
-69.5833	29.4771	3.20294	2.89249	0.955878
-69.5	29.657	3.08743	2.87054	0.929237
-69.4167	28.8874	3.34745	2.89672	0.911004
-69.3333	29.7772	3.31813	2.9463	0.897079
-69.25	29.9141	3.04947	3.00061	0.922819
-69.1667	30.0763	3.52775	3.05755	0.932797
-69.0833	30.7276	3.09594	3.12556	0.915007
-69	31.037	3.29364	3.1993	0.885967
-68.9167	32.0123	2.74247	3.26342	0.867497
-68.8333	31.868	3.66343	3.30258	0.928771
-68.75	32.1155	3.02254	3.36182	0.964041
-68.6667	34.0431	4.03775	3.30722	0.945747
-68.5833	33.5408	3.59029	3.26387	0.86236
-68.5	32.0572	3.70295	3.27697	0.810917
-68.4167	32.9105	2.71875	3.28129	0.756359
-68.3333	33.2328	3.33649	3.26779	0.743757
-68.25	32.657	4.20687	3.25981	0.769226
-68.1667	33.3418	4.64985	3.20872	0.806126
-68.0833	35.0598	3.21136	3.14722	0.806413
-68	33.9798	3.38091	3.10185	0.817354
-67.9167	34.3797	4.20645	3.08723	0.835622
-67.8333	33.0845	3.66993	3.07829	0.844975
-67.75	34.4508	3.18481	3.02102	0.852587
-67.6667	34.3415	3.2142	2.96424	0.8614
-67.5833	33.7926	3.58555	2.94678	0.855944
-67.5	33.5173	3.37062	2.90826	0.86995
-67.4167	33.5273	2.82631	2.87837	0.888814
-67.3333	33.6858	3.31767	2.86946	0.867228
-67.25	33.6713	2.6772	2.83263	0.857318
-67.1667	33.8389	2.46841	2.78366	0.813124
-67.0833	33.5448	2.78675	2.76588	0.813383
-67	33.6056	3.23454	2.72309	0.777738
-66.9167	33.4612	3.00092	2.68776	0.734352
-66.8333	33.1192	2.91617	2.68845	0.740461
-66.75	34.1637	3.89614	2.66372	0.754994
-66.6667	33.1042	2.95387	2.65019	0.753859
-66.5833	33.8642	2.4758	2.62146	0.759177
-66.5	33.4803	2.70484	2.60277	0.752111
-66.4167	33.8424	2.20419	2.54874	0.767247
-66.3333	32.9675	2.36866	2.4989	0.778405
-66.25	33.0301	3.09752	2.48543	0.770756
-66.1667	32.9878	3.23502	2.4774	0.762967
-66.0833	32.89	2.88623	2.46916	0.779307
-66	33.0377	3.10161	2.44923	0.789337
-65.9167	32.8735	2.7304	2.45903	0.807013
-65.8333	33.2123	2.89061	2.43927	0.83012
-65.75	33.3308	3.26714	2.42732	0.841467
-65.6667	33.3521	2.75584	2.40506	0.84086
-65.5833	32.7537	2.70039	2.41497	0.826591
-65.5	33.1017	2.59371	2.40849	0.821282
-65.4167	33.2383	2.64691	2.39812	0.817164
-65.3333	32.9522	2.6886	2.39084	0.822778
-65.25	33.3863	3.01629	2.35497	0.822692
-65.1667	33.0372	2.99503	2.34486	0.816249
-65.0833	33.0259	3.1484	2.35278	0.818221
-65	33.5301	3.27748	2.34267	0.81761
-64.9167	33.9478	3.12245	2.32731	0.819487
-64.8333	33.7314	2.99798	2.31495	0.816167
-64.75	33.7644	3.38528	2.30226	0.806743
-64.6667	34.078	4.11904	2.289	0.8202
-64.5833	33.6063	2.78833	2.28546	0.824028
-64.5	33.9596	2.49621	2.28053	0.81785
-64.4167	34.0206	2.90499	2.27267	0.812582
-64.3333	34.102	3.13524	2.27594	0.817892
-64.25	34.5853	3.62564	2.27341	0.825699
-64.1667	34.3978	2.9834	2.28998	0.831445
-64.0833	35.0925	3.4637	2.29202	0.832902
-64	34.7885	2.9769	2.30587	0.844711
-63.9167	34.5076	2.79959	2.30506	0.840011
-63.8333	34.6023	2.60768	2.30925	0.856848
-63.75	34.1425	2.74704	2.31343	0.849661
-63.6667	34.5632	2.93002	2.30968	0.850982
-63.5833	35.6907	3.3733	2.3031	0.86629
-63.5	36.5463	3.52358	2.27506	0.872376
-63.4167	34.8261	3.27561	2.26694	0.882882
-63.3333	35.4331	3.29896	2.27796	0.886776
-63.25	35.8971	3.58433	2.25906	0.877277
-63.1667	35.3753	3.40251	2.24735	0.880969
-63.0833	35.2533	3.3878	2.24908	0.89324
-63	35.9259	3.09825	2.24013	0.894052
-62.9167	36.0777	3.67642	2.22452	0.866404
-62.8333	36.0272	3.41684	2.22478	0.851363
-62.75	36.0682	3.52369	2.22221	0.83976
-62.6667	36.1659	3.94122	2.21982	0.844649
-62.5833	36.0719	2.94955	2.20948	0.846782
-62.5	35.3493	3.08105	2.21556	0.838104
-62.4167	36.2763	3.19777	2.22259	0.829792
-62.3333	36.3809	3.30388	2.20788	0.815203
-62.25	36.2308	4.21957	2.19649	0.80452
-62.1667	36.426	3.46458	2.19116	0.792838
-62.0833	36.7996	4.85475	2.18192	0.800654
-62	36.206	3.16902	2.19118	0.800713
-61.9167	36.0722	3.43569	2.19621	0.80359
-61.8333	35.5431	3.84439	2.18549	0.805337
-61.75	35.5944	3.35864	2.1769	0.804577
-61.6667	36.0875	3.65762	2.17002	0.804055
-61.5833	35.9817	3.33959	2.15105	0.817569
-61.5	36.0704	3.63199	2.13957	0.822884
-61.4167	36.7005	4.0162	2.1115	0.833612
-61.3333	35.8408	3.43495	2.10295	0.827785
-61.25	35.4606	3.01967	2.1045	0.823918
-61.1667	35.5331	3.27324	2.09769	0.837992
-61.0833	35.6695	3.17643	2.07979	0.826395
-61	35.7482	3.40998	2.07043	0.828982
-60.9167	35.7909	3.71543	2.06063	0.841016
-60.8333	34.9288	3.28509	2.06101	0.84185
-60.75	35.145	2.74607	2.07131	0.841813
-60.6667	35.6179	3.91571	2.04855	0.831993
-60.5833	35.8632	3.68372	2.03493	0.830882
-60.5	35.5867	3.54536	2.02741	0.828724
-60.4167	34.8552	3.6795	2.03576	0.835511
-60.3333	35.1235	3.5706	2.0415	0.831228
-60.25	35.3631	3.47185	2.0348	0.846508
-60.1667	35.5769	3.91981	2.02068	0.847615
-60.0833	35.2611	3.49067	2.01348	0.850712
-60	35.4389	3.46212	2.0038	0.857955
-59.9167	34.621	3.6648	2.00612	0.858817
-59.8333	35.248	3.64491	1.99059	0.851036
-59.75	35.2296	3.99106	1.96353	0.845345
-59.6667	35.358	3.07808	1.94685	0.840208
-59.5833	34.9594	3.63445	1.9381	0.845934
-59.5	34.553	3.64699	1.93079	0.846038
-59.4167	34.941	3.69259	1.92888	0.840457
-59.3333	35.3522	3.21724	1.91787	0.839507
-59.25	34.7778	3.56752	1.91303	0.836147
-59.1667	34.8297	4.30397	1.9159	0.829395
-59.0833	34.8266	3.66506	1.90725	0.818042
-59	35.2098	2.73924	1.89584	0.808485
-58.9167	34.4347	3.51384	1.89703	0.815876
-58.8333	34.5808	3.44283	1.88627	0.818151
-58.75	34.6095	3.24008	1.86919	0.815777
-58.6667	35.1573	3.52192	1.85068	0.814218
-58.5833	34.3244	3.45697	1.84349	0.820693
-58.5	34.347	3.60226	1.83818	0.826011
-58.4167	34.051	3.40992	1.84117	0.827878
-58.3333	33.9442	3.30359	1.85899	0.83571
-58.25	34.2257	3.23737	1.86199	0.83766
-58.1667	34.1903	3.15344	1.85133	0.827708
-58.0833	34.2861	3.33158	1.84922	0.825709
-58	34.5769	3.91837	1.83462	0.830715
-57.9167	34.2058	3.35214	1.82111	0.836099
-57.8333	34.2074	3.36507	1.80942	0.835291
-57.75	33.8608	3.17183	1.80363	0.837406
-57.6667	33.7902	3.33516	1.79083	0.845058
-57.5833	33.7204	3.41106	1.77869	0.850782
-57.5	33.8896	3.30385	1.77508	0.848031
-57.4167	33.8085	3.45242	1.76555	0.844698
-57.3333	33.7335	3.33377	1.75929	0.842033
-57.25	33.4982	3.38278	1.75358	0.849944
-57.1667	33.3386	3.26731	1.75379	0.857007
-57.0833	33.5295	3.53313	1.74394	0.849595
-57	33.4646	3.21361	1.72944	0.847306
-56.9167	33.5417	3.04177	1.71719	0.840889
-56.8333	33.3595	3.02638	1.70423	0.837493
-56.75	33.3796	2.97407	1.70335	0.837293
-56.6667	33.1094	3.18618	1.69643	0.841203
-56.5833	33.1666	2.99754	1.68132	0.832578
-56.5	32.7855	3.12986	1.67631	0.831484
-56.4167	32.9459	3.21545	1.6581	0.847241
-56.3333	32.9204	3.08265	1.64809	0.84611
-56.25	33.4142	3.05834	1.62799	0.841744
-56.1667	32.8083	3.22595	1.62011	0.831122
-56.0833	32.9737	3.06043	1.59203	0.823568
-56	32.8969	3.08928	1.58734	0.824712
-55.9167	33.0596	2.85779	1.57697	0.824754
-55.8333	32.8386	3.16863	1.57474	0.826914
-55.75	32.7492	3.10694	1.56857	0.820415
-55.6667	32.4801	3.07692	1.56105	0.823646
-55.5833	32.5928	3.05835	1.55503	0.825128
-55.5	32.7421	3.23316	1.54705	0.819675
-55.4167	32.3989	2.93004	1.53612	0.812504
-55.3333	32.5423	3.02542	1.52302	0.81454
-55.25	32.5652	3.0925	1.51418	0.799553
-55.1667	32.3351	2.90226	1.51017	0.790717
-55.0833	32.4191	2.80547	1.50037	0.786226
-55	32.2998	2.90443	1.49742	0.787763
-54.9167	32.7079	3.47388	1.49247	0.791694
-54.8333	32.32	2.81789	1.48333	0.790822
-54.75	32.386	2.79722	1.47011	0.787354
-54.6667	32.2818	2.82097	1.45377	0.783537
-54.5833	32.1571	2.72384	1.44007	0.782513
-54.5	32.0166	2.76278	1.4345	0.778177
-54.4167	32.1717	2.8882	1.42363	0.780219
-54.3333	31.8524	2.75881	1.41401	0.781744
-54.25	31.761	2.73712	1.40343	0.78071
-54.1667	31.6916	2.71865	1.40067	0.780702
-54.0833	31.7209	2.78853	1.39626	0.781865
-54	31.7731	3.06731	1.39148	0.781167
-53.9167	31.5626	2.7807	1.38423	0.779548
-53.8333	31.6574	2.56089	1.38689	0.777865
-53.75	31.6364	2.8283	1.38178	0.779521
-53.6667	31.4652	2.6491	1.37839	0.78397
-53.5833	31.4402	2.74415	1.37244	0.785193
-53.5	31.3772	2.56581	1.37642	0.782259
-53.4167	31.5759	2.4571	1.3698	0.784119
-53.3333	31.3419	2.55801	1.36345	0.798724
-53.25	31.3307	2.36385	1.35371	0.796601
-53.1667	31.1398	2.47422	1.35308	0.800514
-53.0833	31.0713	2.4955	1.34844	0.802543
-53	31.2655	2.64673	1.34746	0.792504
-52.9167	31.2442	2.63491	1.34268	0.78889
-52.8333	31.1824	2.53533	1.33042	0.808644
-52.75	30.9722	2.50275	1.32438	0.809535
-52.6667	30.9921	2.5868	1.31344	0.809426
-52.5833	30.8618	2.53009	1.30238	0.806676
-52.5	30.8727	2.59602	1.29406	0.807649
-52.4167	30.7454	2.53738	1.29062	0.806195
-52.3333	30.6789	2.51487	1.2846	0.80913
-52.25	30.6307	2.46358	1.28456	0.80852
-52.1667	30.6593	2.55422	1.28583	0.795884
-52.0833	30.5653	2.55568	1.28819	0.781683
-52	30.5977	2.53267	1.28433	0.778073
-51.9167	30.5764	2.59383	1.27438	0.769238
-51.8333	30.4745	2.53067	1.26844	0.769092
-51.75	30.4261	2.74353	1.26923	0.772504
-51.6667	30.4191	2.71329	1.2624	0.781386
-51.5833	30.2866	2.6348	1.25843	0.784285
-51.5	30.3502	2.63602	1.2461	0.787258
-51.4167	30.315	2.50241	1.22905	0.807673
-51.3333	30.2687	2.48409	1.22078	0.808148
-51.25	30.3641	2.4947	1.2108	0.816104
-51.1667	30.3621	2.53471	1.2013	0.810389
-51.0833	30.6041	3.10252	1.19419	0.812002
-51	30.3207	2.82586	1.19072	0.805853
-50.9167	30.2137	2.96416	1.19014	0.803136
-50.8333	30.3269	2.54425	1.1957	0.796441
-50.75	30.5749	2.74593	1.20349	0.789449
-50.6667	30.2853	2.69354	1.20715	0.79616
-50.5833	30.6301	2.68752	1.20853	0.789822
-50.5	30.6789	2.48744	1.19513	0.779628
-50.4167	30.7135	2.73147	1.18872	0.779661
-50.3333	30.4519	2.74724	1.1952	0.781201
-50.25	30.6972	2.65426	1.19798	0.779881
-50.1667	30.6945	2.5792	1.19904	0.791112
-50.0833	30.3505	2.68254	1.20045	0.795012
-50	30.2246	2.452	1.20601	0.797691
-49.9167	30.2536	2.36504	1.20876	0.797744
-49.8333	30.1767	2.51067	1.21121	0.805653
-49.75	30.061	2.52586	1.21421	0.814929
-49.6667	30.2189	2.50484	1.2123	0.812835
-49.5833	29.8743	2.6229	1.22483	0.804007
-49.5	30.0095	2.72979	1.22774	0.800507
-49.4167	29.793	2.94127	1.22219	0.813214
-49.3333	29.98	2.94049	1.21146	0.805909
-49.25	30.2163	2.27944	1.20082	0.796438
-49.1667	29.871	2.19873	1.20695	0.794388
-49.0833	29.8383	2.53627	1.21508	0.784957
-49	29.5428	2.43186	1.22384	0.779915
-48.9167	29.7199	2.52476	1.22138	0.786206
-48.8333	29.7718	2.39605	1.21655	0.786488
-48.75	29.508	2.14692	1.22074	0.783624
-48.6667	29.3551	2.13921	1.23199	0.782167
-48.5833	29.1926	1.99997	1.24022	0.779593
-48.5	29.283	1.9449	1.24964	0.767676
-48.4167	29.3566	2.1246	1.24171	0.762762
-48.3333	29.4996	2.35176	1.23215	0.772837
-48.25	29.3288	2.30151	1.2339	0.770939
-48.1667	29.3149	2.67715	1.23646	0.770788
-48.0833	29.3266	2.82459	1.2384	0.756323
-48	29.4458	2.90567	1.242	0.749918
-47.9167	29.5864	2.74485	1.23092	0.774148
-47.8333	29.9607	2.89267	1.24054	0.80538
-47.75	29.4526	2.83911	1.26375	0.822256
-47.6667	28.8939	3.11448	1.2743	0.842213
-47.5833	28.8147	2.87573	1.29135	0.837271
-47.5	29.419	2.60025	1.29261	0.809476
-47.4167	28.5072	2.73626	1.30235	0.799994
-47.3333	28.4308	2.53797	1.3336	0.811847
-47.25	28.934	2.79489	1.35944	0.834448
-47.1667	29.5558	3.16534	1.38599	0.845429
-47.0833	29.304	3.20282	1.41047	0.846682
-47	29.7498	3.26777	1.41882	0.843667
-46.9167	30.2641	3.64448	1.41407	0.84921
-46.8333	30.3616	3.08542	1.42831	0.849434
-46.75	30.7873	3.01653	1.4417	0.849293
-46.6667	31.4558	2.87045	1.44343	0.85635
-46.5833	31.8217	3.62939	1.42448	0.862333
-46.5	32.1439	3.87728	1.42654	0.872387
-46.4167	32.2956	3.77556	1.43891	0.878208
-46.3333	32.007	3.29414	1.4698	0.894659
-46.25	32.3825	3.74546	1.48963	0.885561
-46.1667	32.2613	3.80891	1.53384	0.88826
-46.0833	32.2759	3.94987	1.57491	0.9008
-46	32.651	4.03849	1.5919	0.918096
-45.9167	32.7266	3.72603	1.62699	0.927065
-45.8333	32.8632	3.12825	1.66295	0.93351
-45.75	33.1593	3.27779	1.66935	0.940312
-45.6667	32.2189	3.71772	1.70542	0.928991
-45.5833	32.4878	3.2394	1.75503	0.933006
-45.5	32.6795	4.06585	1.78669	0.922416
-45.4167	32.7058	4.02275	1.8146	0.935872
-45.3333	32.5595	4.00899	1.87056	0.935199
-45.25	32.9614	3.84007	1.89506	0.929023
-45.1667	33.033	3.32768	1.91608	0.921815
-45.0833	32.5887	2.68082	1.93475	0.906715
-45	32.4099	2.88417	1.94702	0.862024
-44.9167	32.2093	3.3918	1.96694	0.870996
-44.8333	32.1266	3.76158	1.99525	0.888909
-44.75	32.4138	3.34575	1.98883	0.885207
-44.6667	32.0208	3.59809	1.99085	0.917073
-44.5833	31.6955	3.88646	2.02833	0.919365
-44.5	31.4576	3.85712	2.02775	0.937427
-44.4167	32.2028	3.6226	2.03442	0.939543
-44.3333	31.739	3.54393	2.03748	0.923726
-44.25	31.421	3.54566	2.05167	0.93351
-44.1667	31.7906	3.48798	2.06315	0.937192
-44.0833	32.0962	2.98739	2.05469	0.935551
-44	31.4578	3.99829	2.10521	0.939807
-43.9167	32.302	3.34094	2.12942	0.895467
-43.8333	32.9791	3.22648	2.14985	0.841483
-43.75	32.0167	3.9426	2.18319	0.837614
-43.6667	31.9586	3.76944	2.21279	0.78505
-43.5833	32.9552	4.02591	2.25222	0.759289
-43.5	33.0569	3.60414	2.25289	0.757372
-43.4167	32.968	3.67255	2.25009	0.746455
-43.3333	32.9165	3.69238	2.26399	0.762295
-43.25	33.2241	3.7969	2.24918	0.742922
-43.1667	34.2934	3.60417	2.22043	0.706471
-43.0833	33.1967	3.19982	2.21716	0.687012
-43	33.1453	2.93299	2.25496	0.666405
-42.9167	34.0635	2.82374	2.25145	0.63726
-42.8333	33.9197	3.55188	2.22213	0.660754
-42.75	34.3003	4.16343	2.1786	0.655822
-42.6667	33.7144	3.70382	2.16735	0.658939
-42.5833	34.438	3.89818	2.1593	0.699073
-42.5	34.0172	4.48644	2.11697	0.739579
-42.4167	33.484	3.94056	2.09655	0.740942
-42.3333	33.6176	3.47085	2.07422	0.736136
-42.25	33.0364	3.69736	2.05001	0.792913
-42.1667	33.2554	3.47265	2.04371	0.790985
-42.0833	33.3625	3.2486	2.02552	0.788467
-42	33.1153	3.46513	2.02381	0.782872
-41.9167	33.0461	3.46677	2.01886	0.796377
-41.8333	32.6995	3.4622	2.01372	0.783376
-41.75	32.663	3.45255	2.02033	0.763191
-41.6667	32.6476	3.59184	2.02269	0.733967
-41.5833	32.8597	3.63543	1.98557	0.743121
-41.5	32.7577	3.6775	1.97603	0.75407
-41.4167	32.594	3.30037	1.99022	0.74795
-41.3333	32.9663	3.50636	2.01566	0.749152
-41.25	33.376	3.44969	2.00569	0.746435
-41.1667	32.914	3.14058	1.98381	0.790295
-41.0833	32.8084	3.21547	1.97938	0.78472
-41	33.5117	3.31739	1.96282	0.783345
-40.9167	32.9034	3.40556	1.97018	0.766333
-40.8333	32.9506	3.66696	1.98171	0.772735
-40.75	32.8317	3.56028	1.96999	0.796734
-40.6667	32.5137	3.52595	1.95773	0.831195
-40.5833	33.4493	4.93626	1.9658	0.823509
-40.5	32.7136	4.18017	1.96474	0.808939
-40.4167	32.2022	3.56166	1.95735	0.808633
-40.3333	32.4007	3.67661	1.95183	0.79237
-40.25	32.5021	3.60473	1.9506	0.783465
-40.1667	32.5581	3.72952	1.94424	0.786692
-40.0833	32.3387	3.53196	1.94947	0.799405
-40	32.4681	3.68532	1.94771	0.812527
-39.9167	32.2611	3.30455	1.9444	0.82639
-39.8333	32.2623	3.63202	1.94645	0.805653
-39.75	32.2615	3.49869	1.96686	0.791244
-39.6667	32.151	3.4618	1.9815	0.7957
-39.5833	32.6131	3.51538	1.98046	0.778393
-39.5	32.3396	3.59802	1.98441	0.761377
-39.4167	32.524	3.54222	1.98041	0.751531
-39.3333	32.3499	3.6367	1.97496	0.767406
-39.25	31.8054	3.41364	1.98042	0.768892
-39.1667	31.8141	3.44883	1.99006	0.783848
-39.0833	32.1301	3.2757	1.98016	0.804707
-39	31.9545	3.46921	1.97184	0.800565
-38.9167	32.2852	3.81489	1.95982	0.815156
-38.8333	31.7562	3.63161	1.96423	0.798951
-38.75	31.6097	3.40027	1.98483	0.78533
-38.6667	31.5048	3.29413	1.99771	0.774793
-38.5833	31.5271	3.58514	1.98468	0.770306
-38.5	31.6699	3.62332	1.97039	0.77189
-38.4167	31.5382	3.38328	1.98169	0.785076
-38.3333	31.6564	3.50408	1.99708	0.781827
-38.25	32.2366	3.88029	2.00112	0.766869
-38.1667	31.729	3.62245	1.99353	0.756142
-38.0833	31.5792	3.12498	1.99404	0.763652
-38	31.5038	3.33919	1.98926	0.771212
-37.9167	31.8146	3.61468	1.99139	0.766207
-37.8333	31.6484	3.49727	1.99711	0.765143
-37.75	31.6224	3.45973	1.98104	0.782507
-37.6667	31.6736	3.18852	1.97474	0.768737
-37.5833	31.6321	3.52643	1.96314	0.785269
-37.5	31.7918	2.97161	1.97459	0.792189
-37.4167	31.4124	3.22597	2.00299	0.790741
-37.3333	31.8482	3.30921	1.9933	0.785709
-37.25	31.4683	3.15881	1.99634	0.762885
-37.1667	31.5286	3.63487	2.01379	0.736023
-37.0833	31.527	3.33531	2.0292	0.723793
-37	31.6178	3.42278	2.03174	0.714373
-36.9167	31.4723	3.33729	2.01774	0.698519
-36.8333	31.3552	3.35617	2.02461	0.704414
-36.75	31.456	3.03155	2.05312	0.692987
-36.6667	31.5055	3.24778	2.0524	0.683677
-36.5833	32.0272	3.58885	2.04853	0.699865
-36.5	31.2405	2.81946	2.05663	0.720199
-36.4167	31.1326	2.72429	2.06209	0.707837
-36.3333	31.8705	2.52094	2.03011	0.701261
-36.25	31.7512	3.18098	2.00499	0.715071
-36.1667	31.9867	2.79131	1.99625	0.697559
-36.0833	31.9588	3.22055	1.98655	0.725708
-36	31.368	3.14958	1.98139	0.728316
-35.9167	31.498	3.08807	1.95541	0.724323
-35.8333	31.8363	3.62363	1.94234	0.717964
-35.75	31.4885	3.13565	1.93522	0.72993
-35.6667	31.8307	3.24774	1.90986	0.742551
-35.5833	31.4711	3.38204	1.91182	0.753904
-35.5	31.4324	3.48963	1.91843	0.76116
-35.4167	31.2018	3.4443	1.91986	0.766012
-35.3333	31.3054	3.4579	1.92608	0.754926
-35.25	31.288	3.32997	1.92623	0.751737
-35.1667	31.1814	3.23821	1.91801	0.740908
-35.0833	30.7511	3.35712	1.91896	0.743208
-35	30.7416	3.23496	1.93543	0.751864
-34.9167	31.2609	3.13891	1.9392	0.755063
-34.8333	31.66	3.23988	1.91584	0.727416
-34.75	30.901	3.06755	1.91914	0.71814
-34.6667	31.161	3.13745	1.91814	0.709102
-34.5833	31.1533	2.86746	1.91145	0.699869
-34.5	31.195	2.8224	1.90384	0.688408
-34.4167	31.679	3.20484	1.89284	0.710234
-34.3333	31.4617	2.64387	1.88646	0.724263
-34.25	31.421	3.14284	1.88858	0.737671
-34.1667	31.1553	3.48823	1.88365	0.737365
-34.0833	30.5582	3.15681	1.879	0.736144
-34	30.6451	2.93956	1.87949	0.719633
-33.9167	30.9795	2.52551	1.8627	0.711745
-33.8333	31.0101	2.97942	1.85147	0.711703
-33.75	30.9156	3.11347	1.84845	0.719221
-33.6667	30.6097	3.3479	1.84697	0.713858
-33.5833	30.7467	3.46913	1.8398	0.724682
-33.5	30.9152	3.26769	1.83509	0.720077
-33.4167	30.4836	3.37397	1.8466	0.703006
-33.3333	30.4836	3.27981	1.84946	0.696512
-33.25	30.5691	3.06916	1.8529	0.701698
-33.1667	30.7274	3.53279	1.86417	0.697411
-33.0833	30.7802	3.19874	1.85055	0.688789
-33	30.8245	3.47157	1.81573	0.70857
-32.9167	30.4564	3.18555	1.81355	0.697767
-32.8333	30.2757	3.03592	1.8099	0.696491
-32.75	30.3695	3.51344	1.80953	0.686946
-32.6667	30.695	3.0219	1.81164	0.68486
-32.5833	30.913	2.96219	1.7904	0.671986
-32.5	30.6215	3.40773	1.78312	0.655261
-32.4167	30.6869	3.20253	1.77751	0.642137
-32.3333	30.679	3.11738	1.7715	0.644265
-32.25	30.24	2.95318	1.78027	0.644859
-32.1667	30.3365	3.27271	1.77859	0.65166
-32.0833	30.2144	2.82026	1.78984	0.65547
-32	30.1783	2.8134	1.80206	0.649479
-31.9167	30.4023	3.05012	1.80017	0.643796
-31.8333	30.4969	3.33983	1.80285	0.644419
-31.75	30.1507	2.66079	1.80112	0.644659
-31.6667	30.5702	2.80436	1.80463	0.641559
-31.5833	30.6642	2.86646	1.79917	0.638266
-31.5	29.9234	3.08977	1.81192	0.643124
-31.4167	30.1801	3.38218	1.79924	0.638928
-31.3333	30.0531	3.5144	1.79456	0.638924
-31.25	29.8612	3.19499	1.78301	0.638527
-31.1667	30.0423	3.0208	1.78226	0.638316
-31.0833	30.2197	3.49071	1.76322	0.624225
-31	30.0755	3.30433	1.75587	0.630209
-30.9167	30.2542	2.66714	1.73628	0.636579
-30.8333	30.0631	2.83473	1.72882	0.63079
-30.75	30.5633	2.48323	1.73398	0.644385
-30.6667	29.916	3.14979	1.72845	0.652848
-30.5833	29.8342	3.12676	1.7225	0.641811
-30.5	30.1305	2.73104	1.71898	0.635162
-30.4167	29.9027	2.83758	1.72227	0.635031
-30.3333	29.7481	2.74938	1.71932	0.639247
-30.25	29.6757	2.78811	1.71189	0.632985
-30.1667	29.6846	2.88157	1.70368	0.628577
-30.0833	29.3578	2.74363	1.69953	0.630621
-30	29.4822	2.74768	1.69291	0.635962
-29.9167	29.4563	2.77318	1.69116	0.642159
-29.8333	29.5601	2.45922	1.67039	0.648051
-29.75	29.383	3.10379	1.66169	0.648618
-29.6667	29.2327	2.76294	1.6662	0.663381
-29.5833	29.262	2.69815	1.65212	0.661875
-29.5	29.2016	2.73178	1.6424	0.646163
-29.4167	29.4224	2.77628	1.63513	0.631073
-29.3333	28.9057	2.79425	1.6417	0.621308
-29.25	29.3783	2.64938	1.64346	0.63767
-29.1667	29.4783	3.27744	1.6427	0.654036
-29.0833	29.4274	2.95756	1.62472	0.661668
-29	29.1968	3.06419	1.61077	0.665104
-28.9167	29.1752	2.92298	1.59637	0.664833
-28.8333	29.2677	3.04931	1.57764	0.661668
-28.75	28.918	2.91233	1.5744	0.655336
-28.6667	29.0555	3.10651	1.57927	0.654959
-28.5833	28.9917	3.08408	1.57338	0.66071
-28.5	29.2103	3.02604	1.56358	0.663393
-28.4167	29.1506	3.09783	1.56262	0.656271
-28.3333	29.3706	3.26338	1.55947	0.656277
-28.25	29.1465	3.04071	1.55604	0.643414
-28.1667	29.3104	3.00634	1.56124	0.653447
-28.0833	28.9459	2.81621	1.56101	0.646169
-28	28.9649	2.8266	1.54847	0.645171
-27.9167	29.2263	2.83296	1.54209	0.631495
-27.8333	28.8082	2.84635	1.53929	0.620845
-27.75	28.9973	2.82631	1.53846	0.622315
-27.6667	29.1604	3.11277	1.53546	0.6337
-27.5833	29.2754	3.26525	1.54149	0.639836
-27.5	29.2145	2.81176	1.53693	0.658706
-27.4167	29.0222	2.96803	1.52167	0.658902
-27.3333	29.2116	2.98209	1.49306	0.661212
-27.25	28.7478	3.01088	1.48089	0.653554
-27.1667	28.5467	2.78543	1.46509	0.65042
-27.0833	28.7193	2.71555	1.45729	0.656424
-27	28.5793	2.88906	1.45761	0.647563
-26.9167	28.3355	2.59492	1.45625	0.636482
-26.8333	28.5113	2.75349	1.44444	0.630482
-26.75	28.2401	2.76259	1.4476	0.623428
-26.6667	28.3532	2.72184	1.45779	0.609876
-26.5833	28.3344	2.63954	1.47642	0.60956
-26.5	27.9927	2.50787	1.48631	0.611564
-26.4167	28.0261	2.88077	1.48647	0.587726
-26.3333	28.3531	2.67718	1.49336	0.585454
-26.25	28.3631	2.81482	1.49009	0.592442
-26.1667	28.2901	2.56044	1.48391	0.581378
-26.0833	28.6731	3.10614	1.48309	0.554929
-26	29.0641	3.32065	1.47337	0.554955
-25.9167	29.1647	3.31457	1.45295	0.564783
-25.8333	28.9774	3.40591	1.44462	0.550448
-25.75	28.9685	3.35147	1.44573	0.537512
-25.6667	28.8608	2.97435	1.44659	0.532964
-25.5833	29.0708	2.94628	1.43837	0.534075
-25.5	29.1763	2.64105	1.42338	0.537311
-25.4167	29.4622	2.23075	1.40043	0.541142
-25.3333	29.4037	2.7222	1.39406	0.528974
-25.25	29.1826	2.85993	1.3956	0.53048
-25.1667	29.3273	2.95389	1.38728	0.553448
-25.0833	29.4167	2.82045	1.38177	0.566623
-25	29.6507	2.84298	1.36848	0.578033
-24.9167	29.7497	2.50761	1.36369	0.585632
-24.8333	29.7906	2.28667	1.36255	0.588276
-24.75	29.4965	2.98307	1.3588	0.587831
-24.6667	29.4129	2.85975	1.3529	0.582136
-24.5833	29.3951	2.69428	1.34575	0.577068
-24.5	29.3782	2.53194	1.34941	0.577409
-24.4167	29.2651	2.72617	1.34577	0.579571
-24.3333	29.3881	2.83554	1.33817	0.57007
-24.25	29.2659	2.93562	1.33893	0.566685
-24.1667	29.2676	2.84449	1.34826	0.573168
-24.0833	29.6923	3.21319	1.33371	0.5631
-24	29.2745	2.75521	1.32954	0.556974
-23.9167	29.5434	2.93234	1.32362	0.550452
-23.8333	29.5	2.95642	1.31231	0.561853
-23.75	29.4487	3.03514	1.3157	0.583394
-23.6667	29.4568	2.90039	1.32545	0.597913
-23.5833	28.7444	2.77529	1.3361	0.616797
-23.5	28.7042	2.52215	1.3489	0.616326
-23.4167	28.6103	2.29081	1.35944	0.615948
-23.3333	28.6374	2.23368	1.36539	0.609196
-23.25	28.6035	2.24495	1.37619	0.598652
-23.1667	28.871	2.10097	1.37902	0.592114
-23.0833	28.9011	2.20889	1.37643	0.585226
-23	28.593	2.34754	1.37136	0.580845
-22.9167	28.7942	2.75882	1.38234	0.576534
-22.8333	28.6804	2.48562	1.39354	0.569915
-22.75	29.2888	2.81478	1.38689	0.592459
-22.6667	29.0148	2.3259	1.37726	0.583444
-22.5833	28.7545	2.70017	1.37767	0.589088
-22.5	28.9277	2.18079	1.38444	0.600133
-22.4167	29.4779	2.64879	1.3742	0.608833
-22.3333	29.3364	2.56828	1.38146	0.617364
-22.25	29.4863	2.67296	1.38644	0.635391
-22.1667	29.7193	2.75824	1.37147	0.65463
-22.0833	29.5399	2.74096	1.36663	0.66864
-22	30.0288	2.82911	1.36028	0.661015
-21.9167	30.1917	2.69513	1.36272	0.66473
-21.8333	29.9638	2.67883	1.38662	0.676182
-21.75	29.8842	2.78835	1.41155	0.677802
-21.6667	29.8039	2.80829	1.4364	0.68307
-21.5833	30.0277	3.16218	1.44051	0.674018
-21.5	30.2042	3.21135	1.43735	0.659744
-21.4167	30.7058	3.31002	1.42043	0.669696
-21.3333	29.9093	3.01417	1.41726	0.681801
-21.25	29.9612	3.24747	1.41778	0.690446
-21.1667	29.6592	3.51918	1.41175	0.688683
-21.0833	29.5803	3.50636	1.4227	0.710763
-21	29.4118	3.00392	1.4606	0.713821
-20.9167	29.4781	3.21659	1.47489	0.701212
-20.8333	29.6331	2.9667	1.48973	0.691649
-20.75	29.537	3.1601	1.51132	0.69842
-20.6667	29.5707	2.67433	1.51654	0.69143
-20.5833	29.5029	2.98669	1.52813	0.689711
-20.5	29.2499	2.93284	1.54572	0.668484
-20.4167	29.4505	2.72789	1.56218	0.653917
-20.3333	29.4363	3.00622	1.58751	0.648233
-20.25	29.2339	3.02555	1.60996	0.624743
-20.1667	29.2851	3.04602	1.63819	0.613049
-20.0833	29.4273	3.15098	1.66494	0.641306
-20	29.6225	3.13524	1.67111	0.657464
-19.9167	29.1097	3.11538	1.68426	0.655743
-19.8333	29.759	3.4654	1.66919	0.690683
-19.75	29.4219	3.44521	1.65346	0.704359
-19.6667	29.292	2.69293	1.65201	0.689896
-19.5833	29.4134	2.76013	1.66959	0.7016
-19.5	29.7537	3.12945	1.66554	0.698069
-19.4167	29.0937	3.00458	1.68574	0.680017
-19.3333	29.2079	2.87409	1.69627	0.673816
-19.25	29.7303	2.63902	1.69999	0.672603
-19.1667	29.3457	2.82455	1.69295	0.708905
-19.0833	29.3975	2.55341	1.70906	0.73251
-19	28.9946	2.52455	1.71224	0.735478
-18.9167	29.0386	2.39781	1.69648	0.725012
-18.8333	29.1755	2.37529	1.68704	0.726543
-18.75	29.3258	2.18518	1.67712	0.7146
-18.6667	28.947	2.64303	1.71155	0.675127
-18.5833	28.9809	2.22311	1.74019	0.624706
-18.5	29.1473	2.01177	1.74076	0.629993
-18.4167	29.0863	2.41561	1.71355	0.634087
-18.3333	29.2428	2.8332	1.70551	0.632768
-18.25	28.6992	2.74162	1.73154	0.613531
-18.1667	28.6016	2.55276	1.75187	0.578532
-18.0833	28.8206	2.92815	1.73274	0.569375
-18	28.8126	2.7044	1.7255	0.57059
-17.9167	28.8322	2.37063	1.71749	0.540724
-17.8333	29.1531	2.87106	1.72663	0.531681
-17.75	29.2295	2.9308	1.7231	0.536595
-17.6667	28.9957	2.96156	1.71958	0.55274
-17.5833	28.7526	2.99243	1.74315	0.570517
-17.5	29.0475	3.02374	1.7598	0.554983
-17.4167	28.7685	2.62154	1.78123	0.566668
-17.3333	28.7317	2.77412	1.79653	0.56587
-17.25	29.1389	2.41225	1.75636	0.54441
-17.1667	28.9217	2.3028	1.72992	0.533479
-17.0833	28.7023	2.99563	1.70956	0.56075
-17	29.0203	3.05416	1.69813	0.583627
-16.9167	28.78	3.11884	1.71107	0.586266
-16.8333	28.6689	2.74313	1.71841	0.570532
-16.75	28.6631	2.64418	1.7251	0.55442
-16.6667	28.8043	2.90933	1.71943	0.545203
-16.5833	28.532	2.44454	1.72797	0.540105
-16.5	28.5922	2.79765	1.72865	0.55735
-16.4167	28.5958	2.79974	1.74378	0.565683
-16.3333	28.6378	2.68138	1.74094	0.569202
-16.25	28.8693	2.65343	1.74249	0.62006
-16.1667	28.8451	2.26579	1.7565	0.634275
-16.0833	28.5385	2.65945	1.77485	0.649913
-16	28.5848	2.91344	1.78415	0.659845
-15.9167	28.2342	2.95165	1.80713	0.674676
-15.8333	28.5871	3.02974	1.82264	0.674115
-15.75	28.6353	2.76205	1.80404	0.661551
-15.6667	28.9625	2.74866	1.79345	0.648135
-15.5833	28.7271	2.7799	1.79333	0.650475
-15.5	28.4344	2.59029	1.79672	0.652195
-15.4167	28.5083	2.14535	1.76393	0.634693
-15.3333	28.3733	2.35603	1.74351	0.61734
-15.25	28.2224	2.57282	1.73829	0.607534
-15.1667	28.0321	2.48769	1.73474	0.595879
-15.0833	28.0045	2.89927	1.745	0.595756
-15	28.1587	2.70024	1.74861	0.602782
-14.9167	27.7143	2.44399	1.75404	0.611476
-14.8333	27.8148	2.28119	1.75995	0.604898
-14.75	27.5564	2.38761	1.7936	0.61647
-14.6667	27.9635	2.49612	1.81858	0.621877
-14.5833	27.6216	2.2919	1.82498	0.60154
-14.5	27.5196	2.08896	1.85102	0.598815
-14.4167	27.5654	2.20142	1.87446	0.587241
-14.3333	27.5272	2.21705	1.89055	0.575802
-14.25	27.4429	2.29099	1.89551	0.570412
-14.1667	27.3532	2.30025	1.88546	0.560602
-14.0833	27.2488	2.50415	1.87838	0.567706
-14	27.4568	2.8553	1.87512	0.585604
-13.9167	27.4994	2.60016	1.88875	0.582093
-13.8333	27.3141	2.45586	1.90312	0.5779
-13.75	27.3387	2.68147	1.88942	0.585079
-13.6667	27.3058	2.54234	1.8931	0.581746
-13.5833	26.9547	2.34969	1.90826	0.580398
-13.5	27.1963	2.66798	1.9182	0.589498
-13.4167	27.4583	2.6535	1.91416	0.590207
-13.3333	27.086	2.16086	1.92484	0.559341
-13.25	27.185	2.4549	1.93594	0.562708
-13.1667	27.2799	2.74783	1.93097	0.591006
-13.0833	27.122	2.21617	1.93359	0.611484
-13	26.8521	2.25752	1.93539	0.609432
-12.9167	27.0134	2.30611	1.95601	0.605337
-12.8333	27.2557	2.6223	1.96071	0.594711
-12.75	27.1478	2.46683	1.97283	0.575891
-12.6667	26.8904	2.40053	1.97519	0.583303
-12.5833	26.7938	2.55779	1.98328	0.611865
-12.5	26.809	2.46451	1.99196	0.610746
-12.4167	26.8979	2.53677	1.99752	0.61658
-12.3333	26.9286	2.46592	1.98936	0.608131
-12.25	26.8837	2.563	1.97377	0.612777
-12.1667	27.2569	3.03215	1.97174	0.644932
-12.0833	26.9799	2.64429	1.98592	0.666558
-12	26.7786	2.512	2.00145	0.665481
-11.9167	27.047	2.81916	1.9981	0.66783
-11.8333	26.7561	2.53797	2.02171	0.676751
-11.75	27.2488	2.56455	2.01936	0.680153
-11.6667	26.8981	2.13101	2.00027	0.645023
-11.5833	26.7484	2.63538	2.00827	0.639761
-11.5	26.5719	2.74077	2.02707	0.649869
-11.4167	26.5064	2.72828	2.03222	0.659338
-11.3333	26.8172	2.46012	2.03204	0.65315
-11.25	27.1589	2.3665	2.02294	0.633664
-11.1667	27.026	2.4724	2.01857	0.629455
-11.0833	26.9575	2.49409	1.99595	0.646806
-11	27.0901	2.61081	1.98507	0.651353
-10.9167	27.0315	2.20629	1.98047	0.650014
-10.8333	27.1364	2.72262	1.96761	0.648974
-10.75	26.9493	2.43582	1.9579	0.662192
-10.6667	26.838	2.62659	1.95947	0.668218
-10.5833	26.8282	2.70424	1.9651	0.667887
-10.5	26.826	2.6772	1.96447	0.657236
-10.4167	26.831	2.52866	1.97438	0.645032
-10.3333	27.1998	3.17436	1.98175	0.647869
-10.25	26.7178	2.50186	1.98174	0.648279
-10.1667	26.6039	2.43852	1.97945	0.64323
-10.0833	26.9988	2.55269	1.95325	0.639693
-10	26.947	2.52706	1.9342	0.624217
-9.91667	26.6288	2.35367	1.95149	0.605534
-9.83333	26.5332	2.61735	1.96405	0.617895
-9.75	27.3005	2.29763	1.95784	0.629805
-9.66667	26.9015	2.69989	1.9363	0.631873
-9.58333	26.7117	2.80298	1.90622	0.639174
-9.5	26.6716	2.71842	1.88894	0.637018
-9.41667	26.6067	2.70203	1.86598	0.628625
-9.33333	26.4856	2.5048	1.85933	0.633083
-9.25	26.3441	2.53717	1.86926	0.641839
-9.16667	26.4846	2.26663	1.87985	0.644136
-9.08333	26.3465	2.33683	1.88454	0.642466
-9	26.476	2.28058	1.89716	0.638052
-8.91667	26.5479	2.60786	1.87507	0.613852
-8.83333	26.4557	2.50347	1.87286	0.611597
-8.75	26.5715	2.40972	1.88692	0.616407
-8.66667	26.3862	2.57865	1.88184	0.605256
-8.58333	26.4983	2.12036	1.87194	0.578089
-8.5	26.1833	2.26744	1.85989	0.576046
-8.41667	26.1186	2.28813	1.85034	0.563636
-8.33333	26.5865	2.34944	1.83887	0.568849
-8.25	26.3752	2.28679	1.85045	0.570846
-8.16667	26.3769	2.08812	1.85605	0.563328
-8.08333	26.0817	2.39298	1.87406	0.549827
-8	26.2188	2.36803	1.87256	0.549483
-7.91667	26.574	2.52312	1.87805	0.559694
-7.83333	26.124	2.27267	1.88737	0.556749
-7.75	26.4278	2.53193	1.88951	0.563739
-7.66667	26.394	2.63502	1.87923	0.576054
-7.58333	26.4579	2.52275	1.86804	0.564612
-7.5	26.1474	2.22125	1.86124	0.555837
-7.41667	26.1053	2.06617	1.87407	0.560413
-7.33333	26.0999	2.32474	1.87199	0.567185
-7.25	26.0366	2.24055	1.85486	0.570953
-7.16667	25.741	2.14053	1.86329	0.578441
-7.08333	25.8131	2.03974	1.8533	0.592441
-7	26.2227	1.8603	1.83201	0.58003
-6.91667	25.9723	2.44892	1.80725	0.576429
-6.83333	25.9534	2.1619	1.79423	0.572531
-6.75	25.7781	2.14444	1.79567	0.568432
-6.66667	25.7657	2.02236	1.79572	0.558727
-6.58333	26.1934	2.46831	1.79142	0.552184
-6.5	26.4856	1.92039	1.78542	0.546178
-6.41667	25.9267	2.09615	1.80775	0.561098
-6.33333	25.5792	2.05622	1.82291	0.573974
-6.25	25.7349	2.20206	1.81928	0.575123
-6.16667	25.7321	2.3018	1.80628	0.568269
-6.08333	26.2098	2.27686	1.79699	0.559004
-6	25.6338	2.19753	1.79638	0.551316
-5.91667	25.6897	2.25284	1.78567	0.548492
-5.83333	25.8707	2.7328	1.77247	0.569998
-5.75	25.5551	2.51435	1.76355	0.58917
-5.66667	25.5631	2.18867	1.7512	0.603536
-5.58333	25.5143	2.1995	1.74512	0.592906
-5.5	25.8073	2.50914	1.75373	0.60161
-5.41667	25.6052	2.08531	1.75117	0.59565
-5.33333	25.6013	2.45663	1.75039	0.589987
-5.25	25.4927	2.46616	1.74552	0.571957
-5.16667	25.9698	2.46964	1.72267	0.555901
-5.08333	25.4802	2.17204	1.72554	0.557951
-5	25.597	2.11537	1.72582	0.562795
-4.91667	25.5704	2.26098	1.73799	0.551294
-4.83333	25.4125	1.9884	1.75966	0.551935
-4.75	25.5339	2.07161	1.7681	0.5542
-4.66667	25.2836	2.11359	1.79545	0.551643
-4.58333	25.2866	1.9215	1.8014	0.541544
-4.5	25.5172	2.35575	1.80013	0.551223
-4.41667	25.4462	2.21925	1.81578	0.533238
-4.33333	25.3123	1.97179	1.82366	0.53842
-4.25	25.5225	1.48325	1.83244	0.536984
-4.16667	25.496	2.24571	1.81771	0.544616
-4.08333	25.2496	2.47452	1.81113	0.565314
-4	25.2495	2.28903	1.80759	0.577928
-3.91667	25.1674	2.32818	1.80396	0.575436
-3.83333	25.1256	2.2103	1.80387	0.575145
-3.75	25.0739	2.27203	1.80376	0.573976
-3.66667	25.1615	2.10659	1.79545	0.589633
-3.58333	25.0027	2.34032	1.78462	0.607389
-3.5	25.0335	1.86016	1.77435	0.609583
-3.41667	24.8844	2.01705	1.76218	0.599552
-3.33333	24.9668	2.18037	1.76768	0.604781
-3.25	25.0024	2.24384	1.76789	0.616271
-3.16667	24.9968	2.31267	1.75642	0.626102
-3.08333	24.8292	2.17876	1.74548	0.614758
-3	25.2438	1.95712	1.73301	0.595952
-2.91667	24.9533	2.05602	1.74549	0.596452
-2.83333	24.6458	2.1849	1.74331	0.622791
-2.75	24.8652	2.61559	1.74082	0.643663
-2.66667	24.5994	2.04903	1.74395	0.645364
-2.58333	24.6865	1.87769	1.74797	0.638402
-2.5	24.5573	2.17458	1.76065	0.634791
-2.41667	24.4549	2.01906	1.7641	0.630196
-2.33333	24.6988	1.76705	1.76171	0.635479
-2.25	24.7404	2.28437	1.76745	0.631743
-2.16667	24.7638	2.35764	1.78499	0.623588
-2.08333	24.8081	2.58672	1.81182	0.614665
-2	25.2222	2.75209	1.81219	0.616692
-1.91667	24.9399	2.85457	1.81126	0.627532
-1.83333	24.8591	2.87479	1.80335	0.632447
-1.75	24.8745	2.68925	1.79558	0.636511
-1.66667	25.0901	3.17372	1.78382	0.660336
-1.58333	24.9376	3.01197	1.80391	0.661457
-1.5	25.1849	2.59381	1.8075	0.64532
-1.41667	25.5916	2.6692	1.79631	0.628148
-1.33333	25.6504	2.92562	1.78864	0.616298
-1.25	25.4647	2.79841	1.78542	0.621406
-1.16667	25.6616	3.1495	1.7738	0.622417
-1.08333	25.5789	2.97725	1.78022	0.63177
-1	25.6434	2.96733	1.78576	0.640937
-0.916667	25.7016	3.03081	1.77881	0.648186
-0.833333	25.792	2.91957	1.78902	0.652467
-0.75	25.5347	2.87529	1.7929	0.654928
-0.666667	25.6734	2.9562	1.79356	0.665336
-0.583333	25.6704	2.63162	1.79156	0.666425
-0.5	25.8615	2.89121	1.79746	0.655888
-0.416667	25.6766	2.8371	1.79931	0.66584
-0.333333	25.7021	2.61638	1.7822	0.648882
-0.25	25.7861	2.82159	1.76364	0.652019
-0.166667	25.4872	2.7664	1.75392	0.649423
-0.0833333	25.8828	2.23951	1.74971	0.648856
0	25.5815	2.58917	1.74847	0.651478
0.0833333	0.484253	0.192742	90.1967	6.66292
0.166667	-0.00830663	0.000408728	54.4914	6.31211
0.25	-0.00833628	0.000411301	53.9853	6.15366
0.333333	-0.00834534	0.000415899	54.7846	5.83156
0.416667	-0.00834292	0.000417469	56.1887	5.61475
0.5	-0.00833985	0.000420417	58.3757	5.61742
0.583333	-0.00831559	0.000421012	59.8622	5.9332
0.666667	-0.00825445	0.000427602	60.183	6.55342
0.75	-0.00813591	0.000454901	59.4171	7.11935
0.833333	-0.00800467	0.000496608	58.0849	7.23242
0.916667	-0.00788387	0.00051936	56.3812	7.44359
1	-0.00778776	0.000533259	54.8237	7.16004
1.08333	-0.00770594	0.000530035	53.1105	7.01763
1.16667	-0.00763606	0.000520212	51.7896	7.08693
1.25	-0.00756791	0.000515423	50.3647	6.78381
1.33333	-0.00747676	0.000540787	49.0962	6.73595
1.41667	-0.00743091	0.000532231	48.4436	6.59693
1.5	-0.00738659	0.000524786	47.9211	6.46457
1.58333	-0.00733791	0.000514317	47.4203	6.37553
1.66667	-0.00730717	0.00051416	47.0834	6.23297
1.75	-0.00727816	0.000515115	46.9164	6.3151
1.83333	-0.00725847	0.000518522	46.8804	6.15903
1.91667	-0.00724657	0.000523343	46.9591	6.2265
2	-0.00723816	0.000535696	46.9587	6.35474
2.08333	-0.00722851	0.00054537	47.0899	6.33923
2.16667	-0.00723068	0.00054968	47.3529	6.28296
2.25	-0.00724521	0.000549034	47.6072	6.33511
2.33333	-0.00723675	0.000551225	47.8582	6.34879
2.41667	-0.00725205	0.000558424	47.9703	6.20007
2.5	-0.00725314	0.000553739	48.0909	6.22142
2.58333	-0.00726493	0.000551134	48.2916	6.30145
2.66667	-0.00727439	0.000550489	48.4097	6.35232
2.75	-0.00730761	0.000610575	48.7368	6.30722
2.83333	-0.00742142	0.000753911	49.1692	7.06607
2.91667	-0.00757475	0.000781993	51.1652	8.10688
3	-0.00777258	0.000732701	51.6992	7.17353
3.08333	-0.00794867	0.000891372	54.5383	9.78623
3.16667	-0.00812182	0.00118452	56.7646	10.9619
3.25	-0.00826907	0.00157991	58.6472	12.1191
3.33333	-0.00849078	0.00155756	61.1053	12.4358
3.41667	-0.0087842	0.00155934	64.586	12.2684
3.5	-0.0087084	0.00159308	65.194	11.0398
3.58333	-0.00860246	0.00142088	67.0213	13.2676
3.66667	-0.00872692	0.0015462	69.6649	14.3065
3.75	-0.0087731	0.00139771	71.9263	13.5809
3.83333	-0.00864908	0.00157803	76.8246	15.9394
3.91667	-0.00883498	0.00156433	78.7911	14.5853
4	-0.00862867	0.00158819	81.6154	13.8662
4.08333	-0.00831414	0.00203941	83.7013	15.62
4.16667	-0.00796271	0.00222526	87.4971	14.8967
4.25	-0.00790129	0.00264755	90.5612	16.5909
4.33333	-0.00739058	0.00311506	93.1712	16.4911
4.41667	-0.00713161	0.0030094	95.7163	15.7249
4.5	-0.00658346	0.00325727	98.472	16.4695
4.58333	-0.00608371	0.00308772	101.152	15.0715
4.66667	-0.00435779	0.00393579	100.923	13.5926
4.75	-0.0034707	0.00391467	104.888	13.8326
4.83333	-0.0024395	0.00409361	106.286	15.0036
4.91667	-0.00184756	0.00440908	108.963	15.5064
5	0.000853672	0.00460515	110.595	12.9454
5.08333	0.00112123	0.00458075	112.457	13.9094
5.16667	0.00398112	0.0057697	112.596	12.9318
5.25	0.0122537	0.02158	113.226	12.6624
5.33333	0.0297209	0.0677643	115.863	17.0702
5.41667	0.036221	0.0794048	116.545	15.0184
5.5	0.0457806	0.0992552	116.483	15.4477
5.58333	0.0571888	0.123604	117.633	15.5365
5.66667	0.0718377	0.151952	118.63	15.7126
5.75	0.0912142	0.181912	119.159	14.6842
5.83333	0.122823	0.232467	118.219	14.2068
5.91667	0.158492	0.284343	117.942	13.16
6	0.216471	0.379316	116.119	13.2131
6.08333	0.286853	0.480567	114.56	14.4777
6.16667	0.400517	0.650274	113.064	14.2009
6.25	0.500198	0.784621	111.859	14.3211
6.33333	0.579772	0.867512	109.667	13.9426
6.41667	0.712345	1.04271	110.048	13.1984
6.5	0.932781	1.35393	105.855	12.4917
6.58333	1.23099	1.71379	104.734	13.2651
6.66667	1.61679	2.07934	103.106	13.7263
6.75	1.9641	2.45419	101.527	13.7291
6.83333	2.20791	2.68161	99.529	13.8956
6.91667	2.48776	2.92724	97.5792	14.2163
7	2.7929	3.13774	93.888	14.1652
7.08333	3.05069	3.25107	91.8122	14.2745
7.16667	3.32113	3.35994	89.0758	13.7339
7.25	3.75628	3.53223	85.9823	13.1827
7.33333	4.20105	3.62891	84.528	13.3452
7.41667	4.70325	3.80171	82.2517	13.016
7.5	5.44047	4.00689	78.2481	12.4501
7.58333	6.17465	4.15779	77.7524	10.5126
7.66667	7.04078	4.4105	73.6424	11.0384
7.75	8.01306	4.61986	70.2701	10.9613
7.83333	8.81429	4.85164	66.4465	11.2374
7.91667	9.67331	5.14784	63.772	11.3713
8	10.6676	5.41538	61.3594	11.261
8.08333	11.7372	5.62091	57.5633	9.82112
8.16667	12.866	5.85204	54.4004	9.54505
8.25	13.903	6.07558	50.4818	9.58555
8.33333	14.9663	6.36192	47.9407	9.1238
8.41667	16.1945	6.56076	43.4247	8.17538
8.5	17.7005	6.87623	41.0569	7.42323
8.58333	19.2526	7.07461	38.7213	5.74165
8.66667	20.8395	7.21928	33.2241	7.53026
8.75	22.7849	7.64218	30.3885	6.59711
8.83333	24.8259	8.12191	27.0551	5.4994
8.91667	27.0094	8.65001	23.2683	4.86638
9	29.3353	9.50143	18.6418	4.61641
9.08333	31.7849	9.88693	14.0852	5.18388
9.16667	34.5134	9.84907	12.0697	5.91267
9.25	37.2225	9.33199	7.19126	3.72024
9.33333	40.3188	9.38493	3.55214	3.3006
9.41667	44.4178	9.72738	1.46394	5.55374
9.5	48.5492	10.0933	-1.20917	5.80247
9.58333	52.3566	10.5765	-7.22326	3.41323
9.66667	56.8716	11.404	-9.56479	5.19817
9.75	61.7399	11.398	-14.8581	2.79983
9.83333	67.0374	11.5196	-18.8675	4.53227
9.91667	72.0475	12.0472	-22.1324	5.88003
10	76.4858	11.9346	-26.4215	5.42384
10.0833	80.8636	10.798	-32.14	5.14633
10.1667	84.5488	9.44575	-36.249	5.58077
10.25	88.2657	8.67831	-40.6618	5.77076
10.3333	91.1706	7.72554	-45.1681	6.12035
10.4167	93.2574	7.04429	-49.6379	5.51259
10.5	95.5664	6.62718	-53.5925	5.63483
10.5833	97.2293	6.42052	-57.6598	5.4465
10.6667	98.3434	6.75218	-62.1031	5.24986
10.75	99.5357	6.77959	-65.505	6.06001
10.8333	101.12	7.15768	-69.8624	5.66736
10.9167	102.506	7.06862	-73.7938	5.9397
11	102.796	6.96647	-76.3765	6.13128
11.0833	103.997	7.232	-80.9102	6.31317
11.1667	104.989	6.87686	-84.0347	6.78527
11.25	105.9	6.97048	-88.7352	6.48539
11.3333	107.256	8.10168	-92.6736	6.59037
11.4167	108.683	8.69726	-96.1746	6.23982
11.5	109.881	8.78314	-99.2943	5.81759
11.5833	110.097	8.95609	-101.579	5.80554
11.6667	109.555	9.65046	-104.008	6.20371
11.75	109.25	10.8302	-105.896	6.36561
11.8333	108.32	11.3425	-107.15	6.72375
11.9167	107.977	12.2009	-107.762	6.72845
12	108.272	13.4446	-108.194	7.31798
12.0833	107.91	13.8645	-108.101	6.92886
12.1667	106.157	13.8696	-107.432	8.02362
12.25	104.294	13.9855	-106.187	8.23264
12.3333	102.027	13.4794	-105.144	7.56963
12.4167	99.6994	12.6346	-102.97	7.4292
12.5	97.2707	12.4883	-100.507	7.35283
12.5833	94.9021	12.9402	-97.9788	7.30519
12.6667	92.0901	12.8583	-95.4026	7.21344
12.75	89.2628	12.5445	-92.7289	7.0346
12.8333	86.3339	11.7706	-90.0173	6.83471
12.9167	83.4962	11.3721	-87.3291	6.7056
13	81.0229	11.5249	-84.6663	6.56155
13.0833	78.5531	11.1619	-82.039	6.35942
13.1667	76.7228	11.1629	-79.4983	6.14252
13.25	74.5698	10.7098	-77.0135	5.92198
13.3333	72.4086	10.9547	-74.5345	5.77739
13.4167	70.1883	10.49	-72.121	5.59317
13.5	67.9889	10.1605	-69.7844	5.36706
13.5833	65.694	10.0087	-67.4731	5.17239
13.6667	63.7305	10.1587	-65.1853	4.98589
13.75	61.5993	9.51555	-62.8515	4.87922
13.8333	59.613	9.36113	-60.5677	4.75038
13.9167	57.6036	9.11345	-58.3515	4.61001
14	55.7548	9.01003	-56.232	4.45879
14.0833	53.8319	8.53053	-54.1183	4.28924
14.1667	51.709	8.26914	-51.931	4.10922
14.25	49.5428	7.95354	-49.9003	3.91501
14.3333	47.7171	7.78501	-48.0337	3.80158
14.4167	46.1362	7.71885	-46.2335	3.70395
14.5	44.9683	7.38327	-44.5697	3.58567
14.5833	43.848	7.4882	-42.9881	3.46101
14.6667	42.4913	7.10802	-41.4659	3.36227
14.75	41.287	6.87433	-40.0021	3.22217
14.8333	40.0712	6.73756	-38.5887	3.08698
14.9167	39.0734	6.87293	-37.2488	3.01461
15	38.0268	6.64367	-35.9656	2.94665
15.0833	37.2763	6.49876	-34.7333	2.8593
15.1667	36.1456	6.39042	-33.5816	2.74135
15.25	34.9708	6.30994	-32.4517	2.63724
15.3333	34.2396	6.11651	-31.384	2.55188
15.4167	33.3162	5.97289	-30.3332	2.44632
15.5	32.5229	5.92132	-29.3402	2.35196
15.5833	31.5114	5.97411	-28.3325	2.29198
15.6667	30.6347	5.84623	-27.3565	2.21043
15.75	29.8446	5.7672	-26.4326	2.12212
15.8333	29.0742	5.8046	-25.5511	2.04866
15.9167	28.4125	5.73936	-24.7029	1.97609
16	27.6267	5.6832	-23.8855	1.89659
16.0833	27.0604	5.62076	-23.0968	1.81506
16.1667	26.3031	5.4201	-22.3357	1.74074
16.25	25.6746	5.63016	-21.5884	1.67445
16.3333	25.0489	5.40161	-20.8706	1.61873
16.4167	24.3788	5.31567	-20.1866	1.56141
16.5	23.9782	4.97349	-19.5367	1.49486
16.5833	23.4444	4.88636	-18.8761	1.45082
16.6667	22.9163	5.40409	-18.2513	1.42274
16.75	22.2877	5.06916	-17.6575	1.37789
16.8333	21.6359	5.00443	-17.0727	1.33885
16.9167	21.1445	4.96508	-16.5168	1.29085
17	20.7438	4.9016	-15.9813	1.23802
17.0833	20.2768	4.87463	-15.466	1.19507
17.1667	19.7704	4.81061	-14.9545	1.16775
17.25	19.3164	4.75619	-14.4604	1.13752
17.3333	18.8879	4.68377	-13.9622	1.11454
17.4167	18.492	4.60146	-13.4941	1.08093
17.5	18.1548	4.58531	-13.0457	1.02838
17.5833	17.6746	4.54766	-12.614	0.983844
17.6667	17.3115	4.52278	-12.1901	0.952049
17.75	17.0302	4.42274	-11.784	0.924988
17.8333	16.6601	4.33489	-11.3892	0.896586
17.9167	16.5027	4.39177	-11.0136	0.865227
18	16.0886	4.31831	-10.6514	0.835585
18.0833	15.8197	4.25062	-10.2973	0.807235
18.1667	15.5043	4.1213	-9.95277	0.777743
18.25	15.0384	4.19816	-9.62073	0.75284
18.3333	14.777	4.18457	-9.29372	0.733134
18.4167	14.4701	4.15969	-8.98	0.717697
18.5	14.1873	4.13532	-8.67441	0.69158
18.5833	13.9591	4.05488	-8.37646	0.663755
18.6667	13.7371	3.95393	-8.08943	0.630021
18.75	13.494	4.01632	-7.81304	0.605641
18.8333	13.1781	4.0234	-7.5432	0.580331
18.9167	12.9278	4.00371	-7.28069	0.554285
19	12.6933	3.98277	-7.02077	0.528613
19.0833	12.51	4.05328	-6.77624	0.506516
19.1667	12.4481	4.19811	-6.54505	0.491314
19.25	12.1225	3.96606	-6.32071	0.472672
19.3333	11.8798	3.97971	-6.10337	0.45283
19.4167	11.7786	3.95147	-5.89118	0.435757
19.5	11.4902	3.91843	-5.68433	0.420341
19.5833	11.2993	3.89988	-5.48111	0.404383
19.6667	11.1507	3.89682	-5.29072	0.386609
19.75	10.9531	3.86027	-5.10644	0.370724
19.8333	10.7803	3.83738	-4.92516	0.356998
19.9167	10.6929	3.76579	-4.7509	0.339989
20	10.4972	3.7935	-4.58233	0.321238
20.0833	10.3083	3.76414	-4.41862	0.306297
20.1667	10.1484	3.74359	-4.26133	0.29605
20.25	10.0315	3.80304	-4.1059	0.285671
20.3333	9.90544	3.70653	-3.95488	0.274512
20.4167	9.72727	3.6889	-3.81137	0.260926
20.5	9.5816	3.68018	-3.67106	0.248283
20.5833	9.4525	3.66246	-3.53809	0.236758
20.6667	9.3273	3.64507	-3.40721	0.226688
20.75	9.25104	3.59536	-3.27817	0.218013
20.8333	9.09863	3.59874	-3.15365	0.209483
20.9167	8.97441	3.5845	-3.03332	0.20135
21	8.83613	3.57683	-2.91576	0.19383
21.0833	8.74428	3.65776	-2.80435	0.186046
21.1667	8.62321	3.56468	-2.69621	0.17792
21.25	8.5458	3.48908	-2.59113	0.169402
21.3333	8.3617	3.51145	-2.48817	0.16179
21.4167	8.38283	3.52505	-2.3902	0.153275
21.5	8.2107	3.48623	-2.29367	0.146481
21.5833	8.15153	3.55659	-2.20107	0.140211
21.6667	8.03794	3.49082	-2.11088	0.134344
21.75	8.06356	3.51428	-2.02169	0.129461
21.8333	7.88713	3.45034	-1.93709	0.123884
21.9167	7.80418	3.43447	-1.85392	0.120827
22	7.80764	3.4487	-1.7765	0.11388
22.0833	7.66704	3.36263	-1.70043	0.10804
22.1667	7.62628	3.28611	-1.625	0.102011
22.25	7.50404	3.32459	-1.55324	0.0965476
22.3333	7.44654	3.38461	-1.48269	0.0924922
22.4167	7.35903	3.3877	-1.41579	0.0863586
22.5	7.40326	3.41492	-1.35079	0.0817968
22.5833	7.2152	3.35985	-1.28678	0.0768896
22.6667	7.14183	3.35229	-1.22446	0.0732581
22.75	7.06602	3.31802	-1.16425	0.0702341
22.8333	7.03961	3.39321	-1.10809	0.0667672
22.9167	7.04022	3.52344	-1.05324	0.0641832
23	6.98169	3.51254	-0.999118	0.0610744
23.0833	6.82564	3.27409	-0.946689	0.0580976
23.1667	6.7616	3.25888	-0.896086	0.0551417
23.25	6.69406	3.24325	-0.84555	0.0551606
23.3333	6.64037	3.23014	-0.799289	0.0495122
23.4167	6.58838	3.21662	-0.752144	0.046917
23.5	6.53789	3.20408	-0.707862	0.0445724
23.5833	6.48237	3.17923	-0.665428	0.0424247
23.6667	6.50237	3.17243	-0.623261	0.0403043
23.75	6.48282	3.22423	-0.582081	0.0387772
23.8333	6.3941	3.1406	-0.541308	0.0352077
23.9167	6.27901	3.16386	-0.505168	0.0341519
24	6.23507	3.15403	-0.469259	0.0341245
24.0833	6.18439	3.13196	-0.407592	0.0400295
24.1667	6.17599	3.13049	-0.386787	0.0356502
24.25	6.23689	3.13701	-0.377381	0.0342851
24.3333	6.16171	3.12083	-0.372057	0.0333797
24.4167	6.11711	3.08616	-0.369892	0.0336709
24.5	6.13738	3.20077	-0.368856	0.0336782
24.5833	6.14066	3.25351	-0.368627	0.0337192
24.6667	6.12302	3.16505	-0.368949	0.0338138
24.75	6.17212	3.15414	-0.369669	0.0341144
24.8333	6.10673	3.10363	-0.370541	0.0338193
24.9167	6.15377	3.13902	-0.371197	0.0337491
25	6.02748	3.15741	-0.371388	0.034283
25.0833	5.97053	3.21159	-0.371383	0.0348992
25.1667	5.94199	3.22547	-0.371231	0.034461
25.25	5.90054	3.24554	-0.371163	0.0340528
25.3333	5.86637	3.24976	-0.371461	0.0340494
25.4167	5.91912	3.29709	-0.371802	0.0340916
25.5	5.78565	3.29841	-0.372061	0.0341501
25.5833	5.76632	3.30084	-0.372142	0.0343148
25.6667	5.74313	3.2941	-0.372196	0.0344957
25.75	5.69194	3.28863	-0.372348	0.0345723
25.8333	5.6811	3.28439	-0.372373	0.0345874
25.9167	5.67239	3.27959	-0.370283	0.0341259
26	5.7056	3.3001	-0.373047	0.0349418
26.0833	5.65467	3.27178	-0.373575	0.0350623
26.1667	5.63687	3.24451	-0.373936	0.0352074
26.25	5.62708	3.23493	-0.374182	0.0354037
26.3333	5.62004	3.23088	-0.374569	0.0355009
26.4167	5.61275	3.2267	-0.375028	0.0355394
26.5	5.60567	3.22305	-0.375502	0.0355568
26.5833	5.59871	3.21945	-0.375984	0.0355562
26.6667	5.59184	3.21615	-0.376467	0.0355645
26.75	5.73717	3.25341	-0.375875	0.035758
26.8333	5.68359	3.11929	-0.376408	0.0392327
26.9167	5.80697	3.33546	-0.378704	0.0361747
27	5.68163	3.27874	-0.37944	0.0364002
27.0833	5.62865	3.18732	-0.379137	0.0362324
27.1667	5.60683	3.15577	-0.3788	0.0362325
27.25	5.59983	3.15168	-0.380843	0.0365182
27.3333	5.5926	3.148	-0.380623	0.0351598
27.4167	5.58508	3.14488	-0.380375	0.0339277
27.5	5.56314	3.1317	-0.38254	0.0371872
27.5833	5.54844	3.11782	-0.383024	0.0372721
27.6667	5.58217	3.11699	-0.383475	0.0372623
27.75	5.64389	3.34522	-0.383606	0.0372165
27.8333	5.78644	3.51522	-0.383818	0.0374002
27.9167	5.74961	3.30768	-0.382899	0.0392689
28	5.6139	3.17419	-0.385278	0.0380338
28.0833	5.5469	3.16995	-0.385817	0.0381401
28.1667	5.5264	3.18389	-0.385048	0.038332
28.25	5.50843	3.1757	-0.387016	0.0384805
28.3333	5.48152	3.16597	-0.387551	0.0386742
28.4167	5.52589	3.21472	-0.383854	0.0424311
28.5	5.50805	3.20725	-0.384138	0.0399836
28.5833	5.46354	3.19618	-0.38923	0.0392049
28.6667	5.45483	3.19354	-0.388392	0.0395309
28.75	5.505	3.07747	-0.390336	0.0395994
28.8333	5.4229	3.13985	-0.389159	0.0405919
28.9167	5.43044	3.15207	-0.388507	0.0405497
29	5.36791	3.11274	-0.388964	0.0405666
29.0833	5.34474	3.08929	-0.392522	0.0395652
29.1667	5.35986	3.05579	-0.393388	0.0395324
29.25	5.37362	3.00642	-0.393942	0.0396168
29.3333	5.27489	3.01872	-0.390506	0.0374874
29.4167	5.24849	3.00286	-0.388251	0.0396157
29.5	5.27461	2.88665	-0.392015	0.0396414
29.5833	5.17917	2.91833	-0.391268	0.0386078
29.6667	5.16102	2.91657	-0.392307	0.036366
29.75	5.24563	2.97365	-0.392766	0.035522
29.8333	5.13098	2.87673	-0.394405	0.0398044
29.9167	5.12146	2.87222	-0.394751	0.0398791
30	5.1465	2.89282	-0.397787	0.0402051
30.0833	5.19167	3.08493	-0.395079	0.0453628
30.1667	5.06226	2.82863	-0.396183	0.0411251
30.25	5.10395	2.8665	-0.399075	0.039623
30.3333	5.09197	2.98285	-0.397409	0.0407478
30.4167	5.10846	3.09946	-0.400015	0.0400053
30.5	4.98851	2.89148	-0.398877	0.040402
30.5833	4.97781	2.88767	-0.40029	0.0413358
30.6667	4.96833	2.88437	-0.396126	0.0454296
30.75	4.9583	2.88217	-0.395312	0.0453136
30.8333	4.93181	2.84221	-0.400924	0.0417183
30.9167	4.97273	2.7699	-0.401035	0.0418312
31	4.89651	2.79335	-0.401285	0.0418827
31.0833	4.88386	2.79168	-0.399735	0.0421552
31.1667	4.90985	2.86752	-0.401549	0.0422656
31.25	4.96607	2.78276	-0.399768	0.0410089
31.3333	4.86603	2.73785	-0.399948	0.0410244
31.4167	4.82841	2.67717	-0.39876	0.0425578
31.5	4.7741	2.60387	-0.400562	0.0431529
31.5833	4.93732	2.81349	-0.403189	0.0427389
31.6667	4.7752	2.59044	-0.403648	0.0427813
31.75	4.73286	2.55094	-0.403849	0.0427363
31.8333	4.76948	2.68159	-0.403913	0.0426797
31.9167	4.74902	2.70698	-0.401986	0.043698
32	4.64108	2.5716	-0.40235	0.0429489
32.0833	4.59751	2.532	-0.403396	0.0426863
32.1667	4.7364	2.75393	-0.404129	0.0431673
32.25	4.74611	2.92404	-0.403316	0.0460984
32.3333	4.5651	2.60691	-0.401681	0.0455773
32.4167	4.5993	2.65854	-0.400055	0.0470047
32.5	4.5041	2.71494	-0.403319	0.0483433
32.5833	4.42837	2.75299	-0.402424	0.04537
32.6667	4.31595	2.66356	-0.405293	0.0448093
32.75	4.24711	2.66121	-0.407672	0.0441854
32.8333	4.27965	2.68149	-0.402356	0.0437947
32.9167	4.22312	2.70286	-0.407916	0.0458137
33	4.37858	2.87645	-0.407615	0.0442999
33.0833	4.27068	2.87903	-0.402767	0.0474987
33.1667	4.14878	2.72994	-0.400041	0.0454827
33.25	4.31834	2.96148	-0.405269	0.0497916
33.3333	4.33177	3.2439	-0.407014	0.0409108
33.4167	4.15927	2.94216	-0.407896	0.043692
33.5	4.04059	2.83352	-0.406934	0.0443178
33.5833	4.02933	2.7076	-0.40817	0.0480998
33.6667	4.02935	2.78334	-0.411993	0.0446317
33.75	4.24377	2.7664	-0.411695	0.0454418
33.8333	4.255	2.72405	-0.410138	0.0439326
33.9167	4.02949	2.57999	-0.411042	0.0479662
34	3.8863	2.55388	-0.410681	0.0444761
34.0833	3.95754	2.54542	-0.410688	0.0495256
34.1667	3.95815	2.56077	-0.410949	0.0501643
34.25	4.26276	2.69514	-0.411658	0.0438602
34.3333	4.1405	2.75593	-0.416791	0.0458942
34.4167	4.05165	2.64605	-0.41739	0.0459999
34.5	3.95881	2.50138	-0.416902	0.0461486
34.5833	3.83928	2.42633	-0.415099	0.0469029
34.6667	3.76917	2.30496	-0.417916	0.045968
34.75	3.94357	2.20037	-0.415748	0.0462988
34.8333	3.8651	2.28274	-0.415429	0.0465218
34.9167	3.98068	2.0737	-0.414785	0.0469998
35	3.84294	1.97268	-0.416826	0.0461774
35.0833	3.66172	2.0621	-0.418	0.0464892
35.1667	3.59949	1.97227	-0.412617	0.0489907
35.25	3.56843	1.8243	-0.419381	0.0464925
35.3333	3.52864	1.74749	-0.416501	0.0494938
35.4167	3.30144	1.71863	-0.421605	0.0462294
35.5	3.25473	1.66033	-0.417298	0.0480223
35.5833	3.31531	1.64767	-0.422069	0.0458906
35.6667	3.14673	1.64077	-0.42176	0.045826
35.75	3.16558	1.73949	-0.422044	0.0458142
35.8333	3.19688	1.84546	-0.418806	0.0458461
35.9167	3.06685	1.7185	-0.419957	0.0426827
36	2.95921	1.54633	-0.422146	0.0447298
36.0833	3.00025	1.64046	-0.418048	0.0431169
36.1667	3.19228	2.00315	-0.413395	0.0490044
36.25	3.46504	2.05017	-0.42239	0.0458066
36.3333	3.35067	1.95496	-0.423737	0.0458795
36.4167	3.24871	1.85564	-0.420282	0.050162
36.5	3.08719	1.84385	-0.424624	0.0455665
36.5833	3.10279	1.90656	-0.421076	0.0465724
36.6667	3.18689	1.76692	-0.42192	0.0476796
36.75	3.39576	1.97882	-0.424252	0.0471223
36.8333	3.32924	2.04908	-0.426199	0.0462751
36.9167	3.40698	1.98459	-0.425215	0.0483657
37	3.30726	2.18969	-0.426424	0.0468364
37.0833	3.13249	1.91168	-0.422594	0.0473013
37.1667	3.36282	2.23193	-0.428089	0.0455592
37.25	3.40952	2.00474	-0.428843	0.0459343
37.3333	3.56463	2.20815	-0.428601	0.0462144
37.4167	3.52943	2.20376	-0.421529	0.0533084
37.5	3.79667	2.0954	-0.425515	0.0501539
37.5833	3.75	1.92947	-0.428627	0.0477089
37.6667	3.74519	2.24756	-0.431443	0.0467611
37.75	3.61523	2.13227	-0.430374	0.0473923
37.8333	3.64382	2.11275	-0.430464	0.0494878
37.9167	3.61737	2.11854	-0.430818	0.0452417
38	3.68317	2.12549	-0.432709	0.0469772
38.0833	3.65746	2.07886	-0.432119	0.0455844
38.1667	3.58399	2.09136	-0.43102	0.0500677
38.25	3.66229	2.09649	-0.430616	0.049636
38.3333	3.58665	2.07141	-0.428363	0.0503404
38.4167	3.64325	2.08956	-0.432595	0.0498816
38.5	3.57046	2.07049	-0.432927	0.051528
38.5833	3.55263	2.0661	-0.433782	0.0495432
38.6667	3.71731	2.06294	-0.434102	0.0494188
38.75	3.68557	2.19478	-0.434007	0.0515863
38.8333	3.58887	2.07847	-0.435657	0.0493527
38.9167	3.69727	2.25718	-0.435853	0.0491899
39	3.65203	2.21278	-0.435013	0.0500913
39.0833	3.57772	2.07433	-0.434198	0.050819
39.1667	3.63436	2.19393	-0.431662	0.0522649
39.25	3.58581	2.10196	-0.435861	0.0510085
39.3333	3.63957	2.08752	-0.435271	0.0512188
39.4167	3.56173	2.06673	-0.434855	0.0540003
39.5	3.60508	2.04908	-0.435231	0.054077
39.5833	3.5831	2.0463	-0.437733	0.0507441
39.6667	3.53882	2.05448	-0.43808	0.0508278
39.75	3.52722	2.05495	-0.438214	0.0510177
39.8333	3.60537	2.06838	-0.43617	0.0518589
39.9167	3.61236	2.06932	-0.43904	0.0507885
40	3.53884	2.0507	-0.437673	0.0533023
40.0833	3.51846	2.04782	-0.438849	0.0514678
40.1667	3.4891	2.04532	-0.439163	0.051253
40.25	3.48855	2.04048	-0.439365	0.051334
40.3333	3.53671	2.04753	-0.438136	0.0514976
40.4167	3.51595	2.03833	-0.438974	0.0506588
40.5	3.50985	2.03577	-0.439583	0.0506137
40.5833	3.50611	2.03394	-0.43976	0.0505866
40.6667	3.50174	2.03168	-0.437503	0.0515056
40.75	3.49231	2.02825	-0.439195	0.0510543
40.8333	3.53558	2.03256	-0.438324	0.0533269
40.9167	3.49606	2.02445	-0.438459	0.0539439
41	3.48758	2.0218	-0.440642	0.0511362
41.0833	3.48357	2.01959	-0.440004	0.0512684
41.1667	3.47956	2.01744	-0.438786	0.0528761
41.25	3.47564	2.01521	-0.43793	0.0529552
41.3333	3.5311	2.10073	-0.44029	0.0520153
41.4167	3.44775	2.01331	-0.441791	0.051626
41.5	3.49897	2.0256	-0.442412	0.0511899
41.5833	3.53453	2.11837	-0.442845	0.0513914
41.6667	3.47535	1.99757	-0.44211	0.0520225
41.75	3.49023	1.93653	-0.441488	0.0522509
41.8333	3.43319	2.00032	-0.443	0.0518377
41.9167	3.42863	1.99886	-0.443179	0.0519378
42	3.42448	1.99679	-0.443121	0.0520246
42.0833	3.46834	1.93348	-0.443551	0.0515637
42.1667	3.41785	1.98915	-0.443526	0.0511391
42.25	3.41314	1.98803	-0.440954	0.053055
42.3333	3.40925	1.98599	-0.439136	0.053882
42.4167	3.40546	1.98394	-0.443437	0.0510075
42.5	3.45663	2.04772	-0.443126	0.0512907
42.5833	3.39956	1.98184	-0.443761	0.0507923
42.6667	3.39503	1.97956	-0.442865	0.0509026
42.75	3.39101	1.97764	-0.441935	0.0507926
42.8333	3.43973	2.0807	-0.442748	0.0510769
42.9167	3.38399	1.97465	-0.444258	0.0502768
43	3.38006	1.97238	-0.444467	0.050311
43.0833	3.44939	2.14901	-0.444186	0.0517003
43.1667	3.38427	1.96304	-0.444473	0.0525133
43.25	3.34266	1.96776	-0.44592	0.0515128
43.3333	3.48087	1.98196	-0.443921	0.0524572
43.4167	3.35832	1.96093	-0.445908	0.0518078
43.5	3.42284	1.97084	-0.446141	0.0519023
43.5833	3.39966	2.02486	-0.446284	0.0520847
43.6667	3.39827	2.02981	-0.446616	0.052436
43.75	3.5268	2.0424	-0.44793	0.0531252
43.8333	3.35739	1.95791	-0.448391	0.0533468
43.9167	3.35288	1.95507	-0.448555	0.0534075
44	3.34891	1.95309	-0.448694	0.0534584
44.0833	3.34505	1.95088	-0.448817	0.0535088
44.1667	3.34126	1.9487	-0.44894	0.0535577
44.25	3.33746	1.94653	-0.449084	0.0536119
44.3333	3.31843	1.967	-0.44924	0.0536671
44.4167	3.3106	1.97082	-0.449396	0.0537349
44.5	3.30675	1.96871	-0.449536	0.0538141
44.5833	3.29882	1.95855	-0.449642	0.0538946
44.6667	3.27739	1.9246	-0.449654	0.053898
44.75	3.27318	1.92235	-0.449632	0.0538767
44.8333	3.26888	1.92046	-0.449685	0.0539755
44.9167	3.37331	1.9891	-0.449909	0.0540966
45	3.31031	1.97356	-0.450153	0.0545558
45.0833	3.25964	1.91568	-0.450105	0.0547181
45.1667	3.25563	1.91348	-0.450128	0.0548445
45.25	3.25188	1.91136	-0.450119	0.0549705
45.3333	3.24816	1.90922	-0.450019	0.055116
45.4167	3.23868	1.9076	-0.449408	0.0557538
45.5	3.21154	1.90899	-0.450111	0.0553517
45.5833	3.20777	1.90695	-0.450278	0.0553706
45.6667	3.20409	1.90482	-0.450303	0.0554122
45.75	3.19139	1.89242	-0.45025	0.0552294
45.8333	3.24572	1.96112	-0.450093	0.0548788
45.9167	3.2663	1.99185	-0.450123	0.0553101
46	3.19884	1.9076	-0.450163	0.0555846
46.0833	3.1948	1.90537	-0.447797	0.0569141
46.1667	3.19117	1.90325	-0.450341	0.0559283
46.25	3.18757	1.90115	-0.450434	0.0560954
46.3333	3.18395	1.89904	-0.450538	0.0562241
46.4167	3.16811	1.88266	-0.450637	0.0563264
46.5	3.15578	1.87102	-0.450689	0.0564459
46.5833	3.15208	1.86896	-0.450421	0.0569347
46.6667	3.14849	1.86684	-0.448104	0.0581853
46.75	3.14491	1.86477	-0.449947	0.0574333
46.8333	3.16833	1.8589	-0.450054	0.0575428
46.9167	3.1669	1.85668	-0.449975	0.0578524
47	3.13546	1.80267	-0.44991	0.0581277
47.0833	3.19668	1.81784	-0.450057	0.0584581
47.1667	3.23732	1.89249	-0.450341	0.0587718
47.25	3.17486	1.80323	-0.450619	0.0587616
47.3333	3.14143	1.80944	-0.451007	0.0586935
47.4167	3.13101	1.80976	-0.451095	0.0586787
47.5	3.19413	1.89068	-0.450065	0.0595629
47.5833	3.20648	1.91083	-0.450679	0.0593147
47.6667	3.21078	1.96052	-0.451473	0.0588463
47.75	3.15532	1.85904	-0.451656	0.0588206
47.8333	3.19732	1.78334	-0.451821	0.0581236
47.9167	3.24563	2.03663	-0.452357	0.0583646
48	3.20439	1.96402	-0.452612	0.0585802

[truncated: 8 more sheets: Figure 5 (e), Figure 5 (f), Figure 5 (g), Figure 6 (a), Figure 6 (b), Figure 6 (c), Figure 7 (a), Figure 7 (b)]
